# Supplementary material for: Transition to naïve human pluripotency mirrors pan-cancer DNA hypermethylation
Source: Nat Commun. 2020 Jul 22;11:3671. doi: 10.1038/s41467-020-17269-3 (PMC7376100; doi:10.1038/s41467-020-17269-3)
Supplement: Supplementary file 4 — Supplementary Data 1 [file 41467_2020_17269_MOESM4_ESM.xlsx]

## Sheet: Sheet1
Figure 7b - Colon H3K27me3 at hESC Hypermethylated CpGs		Supplementary Figure 10b - Boxplot of H3K27me3 reads
Fold Change Over Control Bigwig		Tissue	H3K27me3 Experiment	H3K27me3 Bam	Control Experiment	Control Bam
ENCFF638SDV		Colon	ENCSR564RWY	ENCFF928PFR	ENCSR330SVG	ENCFF491FTW
		Breast	ENCSR134LLK	ENCFF983SXD	ENCR980TBV	ENCFF480TEY
Figure 7c - Colon H3K27me3 at hESC Hypermethylated CpGs		Liver	ENCSR275DXO	ENCFF531SIK	ENCSR942ZRO	ENCFF801JLQ
Peaks Bed		Lung	ENCSR859MXQ	ENCFF316LIQ	ENCSR422TGJ	ENCFF163YFX
ENCFF392GYG		Kidney	ENCSR000DVF	ENCFF658MNZ	ENCSR000DVD	ENCFF115YWW
		Prostate	ENCSR690CSD	ENCFF342XPE	ENCSR559IPI	ENCFF037YKX
		Uterus	ENCSR111DTF	ENCFF798ITI	ENCSR979XBX	ENCFF326UUS
		Thyroid	ENCSR586DVD	ENCFF793ZSE	ENCSR347VUG	ENCFF388CEW
