# Supplementary material for: Transition to naïve human pluripotency mirrors pan-cancer DNA hypermethylation
Source: Nat Commun. 2020 Jul 22;11:3671. doi: 10.1038/s41467-020-17269-3 (PMC7376100; doi:10.1038/s41467-020-17269-3)
Supplement: Supplementary file 5 — Supplementary Data 2 [file 41467_2020_17269_MOESM5_ESM.xlsx]

## Sheet: ProtQuan
Acc	Name	Genes	No Unique Peptides	No Pept Identifications	Mascot Score	ids	Accessions	ProtQuan values	QE1_Hemalvi_Exp2_Sample1	QE1_Hemalvi_Exp2_Sample1_R	QE1_Hemalvi_Exp2_Sample2	QE1_Hemalvi_Exp2_Sample2_R	QE1_Hemalvi_Exp2_Sample3	QE1_Hemalvi_Exp2_Sample3_R	QE1_Hemalvi_Exp2_Sample4	QE1_Hemalvi_Exp2_Sample4_R	QE1_Hemalvi_Exp2_Sample5	QE1_Hemalvi_Exp2_Sample5_R	QE1_Hemalvi_Exp2_Sample6	QE1_Hemalvi_Exp2_Sample6_R	QE1_Hemalvi_Exp2_Sample7	QE1_Hemalvi_Exp2_Sample7_R	QE1_Hemalvi_Exp2_Sample8	QE1_Hemalvi_Exp2_Sample8_R	QE1_Hemalvi_Exp2_Sample9	QE1_Hemalvi_Exp2_Sample9_R	Max value	Control_1	Control_2	Control_3	72h_Treatment_1	72h_Treatment_2	72h_Treatment_3	1Week_Treatment_1	1Week_Treatment_2	1Week_Treatment_3	Control_1	Control_2	Control_3	72h_Treatment_1	72h_Treatment_2	72h_Treatment_3	1Week_Treatment_1	1Week_Treatment_2	1Week_Treatment_3	Pvalue 72hr Vs Con	FDR_adj_P_72h_v_Con	Pvalue 1week Vs Con	FDR_adj_P_1W_v_Con
F16P1_HUMAN	Fructose-1,6-bisphosphatase 1 OS=Homo sapiens GN=FBP1 PE=1 SV=5	FBP1;	2	2	22.7	p03919;p05965;	P09467;		0.0013	0.001262	3.65052	3.789	11.3005	13.88	0.001936	0.001306	3.30059	4.75157	9.30118	11.01	0.000762	0.000882	2.09333	5.88	8.16	10.7		0.0013	0.001936	0.000882	3.789	4.75157	5.88	13.88	11.01	10.7	-0.0784697	0.496098	-0.638131	11.4306	11.7572	12.0646	13.3037	12.9695	12.9283	0.00135404	0.0143655	0.000303361	0.00745428
LAMP2_HUMAN	Lysosome-associated membrane glycoprotein 2 OS=Homo sapiens GN=LAMP2 PE=1 SV=2	LAMP2;	4	24	96.01	p03412;p15340;p28699;p36715;	P13473;		9.3613	15.9406	21.4505	23.0808	57.2905	55.04	10.2219	15.3207	22.1306	17.7316	55.37	53.6316	13.5108	15.744	17.7167	25.2707	49.8215	45.65		15.9406	15.3207	15.744	23.0808	22.1306	25.2707	57.2905	55.37	49.8215	0.0248483	-0.0323827	0.00694168	0.55883	0.498182	0.689608	1.87044	1.82124	1.66891	0.00117276	0.0130787	6.80908e-05	0.00558809
LAMP1_HUMAN	Lysosome-associated membrane glycoprotein 1 OS=Homo sapiens GN=LAMP1 PE=1 SV=3	LAMP1;	4	45	150.47	p00885;p01802;p28653;p32265;	P11279;		50.86	67.83	73.91	87.48	183.04	153.38	59.56	59.94	66.38	82.42	169.32	184.53	62.05	58.37	69.87	79.79	189.98	199.59		67.83	59.94	62.05	87.48	82.42	79.79	183.04	184.53	199.59	0.100326	-0.0780785	-0.0281664	0.467356	0.381397	0.33461	1.53249	1.54419	1.65737	0.00362306	0.0246185	2.65304e-05	0.00438981
GLYG_HUMAN	Glycogenin-1 OS=Homo sapiens GN=GYG1 PE=1 SV=4	GYG1;	2	8	51.1	p10255;p27691;	P46976;		3.73065	5.805	9.04	9.41	21.99	19.95	4.524	4.47065	10	9.23	20	21.47	3.94038	3.37044	7.68	7.81	18.21	18.31		5.805	4.524	3.94038	9.41	10	7.81	21.99	21.47	18.31	0.287408	-0.0722894	-0.271553	0.984306	1.07204	0.715434	2.20889	2.17436	1.94467	0.00724032	0.0367783	0.00024166	0.00718556
NCEH1_HUMAN	Neutral cholesterol ester hydrolase 1 OS=Homo sapiens GN=NCEH1 PE=1 SV=3	NCEH1;	2	2	49.24	p16094;p35153;	Q6PIU2;		0.71865	0.925	3.52052	3.266	6.751	6.01	0.301968	0.566653	2.32059	2.296	6.93	6.741	1.133	0.346441	2.995	3.435	5.8215	6.666		0.925	0.566653	1.133	3.52052	2.32059	3.435	6.751	6.93	6.666	0.0803611	-0.626627	0.372984	2.00863	1.40733	1.97315	2.94794	2.98569	2.92966	0.00619647	0.0332006	5.46447e-06	0.00294076
HECD3_HUMAN	E3 ubiquitin-protein ligase HECTD3 OS=Homo sapiens GN=HECTD3 PE=1 SV=1	HECTD3;	2	8	29.56	p33412;p35592;	Q5T447;		0.25965	1.011	0.806523	1.543	1.734	3.097	0.860968	0.230653	1.522	1.433	2.183	2.752	0.000762	0.659441	0.97633	1.434	2.317	3.885		1.011	0.860968	0.659441	1.543	1.522	1.434	3.097	2.752	3.885	0.260805	0.0290534	-0.355663	0.87076	0.85099	0.765067	1.87589	1.7055	2.20294	0.00361209	0.0246185	0.0023756	0.0188436
PERI_HUMAN	Peripherin OS=Homo sapiens GN=PRPH PE=1 SV=2	PRPH;	26	139	668.961	p00508;p02425;p04097;p05431;p06014;p07132;p07140;p08533;p08628;p09301;p12157;p14004;p14005;p15785;p16770;p16771;p16772;p18369;p19255;p20019;p20020;p24056;p26176;p27390;p32203;p36108;	P41219;		105.915	138.988	355.518	381.484	721.532	813.36	86.7395	79.6297	306.214	441.995	893.907	839.54	94.9409	126.112	363.844	412.718	853.26	919.63		138.988	86.7395	126.112	381.484	441.995	412.718	813.36	893.907	919.63	0.245008	-0.435196	0.104749	1.70167	1.91407	1.8152	2.79394	2.93017	2.9711	0.000232378	0.00681681	2.89062e-05	0.00438981
PKP3_HUMAN	Plakophilin-3 OS=Homo sapiens GN=PKP3 PE=1 SV=1	PKP3;	10	40	253.07	p04724;p12260;p16979;p18783;p20247;p21586;p24542;p25270;p29209;p37129;	Q9Y446;		11.1186	7.69052	28.0705	37.04	51.7405	72.87	9.15884	7.97726	23.1112	24.1586	65.31	65.47	5.81752	3.81765	35.0033	31.5907	47.9715	55.6		11.1186	9.15884	5.81752	37.04	24.1586	35.0033	72.87	65.47	55.6	0.354166	0.0744279	-0.580332	2.09028	1.47373	2.00868	3.06652	2.91203	2.67628	0.00550191	0.0309489	0.000434661	0.008453
ARF6_HUMAN	ADP-ribosylation factor 6 OS=Homo sapiens GN=ARF6 PE=1 SV=2	ARF6;	5	39	125.73	p03655;p09587;p14921;p19148;p25675;	P62330;		14.7777	19.645	13.6525	28.336	34.92	45.83	17.484	20.199	27.438	25.217	41.5	44.26	15.1514	13.731	25.367	29.27	39.97	56.62		19.645	20.199	15.1514	28.336	27.438	29.27	45.83	44.26	56.62	0.0998142	0.139936	-0.274899	0.628288	0.581827	0.675075	1.32194	1.27166	1.62696	0.00400398	0.0261905	0.00189417	0.0165867
THIM_HUMAN	3-ketoacyl-CoA thiolase, mitochondrial OS=Homo sapiens GN=ACAA2 PE=1 SV=2	ACAA2;	28	252	660.05	p00205;p00206;p00207;p04006;p04178;p04179;p04180;p04869;p04870;p06163;p06164;p08139;p12256;p13075;p15807;p15808;p16396;p17979;p17980;p27041;p27042;p27043;p28926;p31679;p31680;p31734;p35045;p36136;	P42765;		203.282	257.932	709.767	729.828	1121.6	1086.87	240.796	250.215	690.359	683.382	1049.04	1146.75	261.425	280.99	660.44	690.204	1193.12	1287.74		257.932	250.215	280.99	729.828	690.359	690.204	1121.6	1146.75	1287.74	-0.0283212	-0.0721465	0.0952056	1.47224	1.39203	1.39171	2.09217	2.12416	2.29146	1.06223e-05	0.00327131	6.1752e-05	0.00553244
REEP5_HUMAN	Receptor expression-enhancing protein 5 OS=Homo sapiens GN=REEP5 PE=1 SV=3	REEP5;	5	33	158.924	p02800;p12687;p16343;p16344;p23791;	Q00765;		15.42	23.06	48.98	52.57	77.13	74.09	20.85	23.46	37.96	40.68	74.73	83.59	25.26	23.99	45.04	45.82	65.34	72.7		23.06	23.46	25.26	52.57	40.68	45.82	77.13	83.59	72.7	-0.0532269	-0.0284164	0.0782352	1.13562	0.7657	0.937358	1.68867	1.80471	1.60334	0.00307386	0.0230618	7.59848e-05	0.00558809
ACADS_HUMAN	Short-chain specific acyl-CoA dehydrogenase, mitochondrial OS=Homo sapiens GN=ACADS PE=1 SV=1	ACADS;	10	62	565.45	p00609;p05229;p07165;p12053;p13575;p14181;p14182;p15830;p17644;p21273;	P16219;		36.125	32.6899	61.317	68.1008	92.5711	114.821	27.0989	35.5533	49.5366	64.1016	114.34	131.62	28.0128	35.4738	60.8033	85.3307	99.6855	106.971		36.125	35.5533	35.4738	68.1008	64.1016	85.3307	114.821	131.62	106.971	0.0163709	-0.00664092	-0.00987222	0.931046	0.843735	1.25644	1.68469	1.88168	1.58252	0.00484485	0.0287991	0.000351186	0.00792465
ARL8A_HUMAN	ADP-ribosylation factor-like protein 8A OS=Homo sapiens GN=ARL8A PE=1 SV=1	ARL8A; ARL8B;	8	101	260.81	p04949;p06974;p06975;p19840;p22330;p23248;p23913;p23914;	Q96BM9; Q9NVJ2;		53.8836	84.222	102.186	127.21	196.79	189.75	50.106	60.038	102.968	139.6	176.59	236.99	46.5104	75.85	134.34	143.046	193.718	229.48		84.222	60.038	75.85	127.21	139.6	143.046	196.79	236.99	229.48	0.199007	-0.289314	0.0479589	0.79395	0.928037	0.963217	1.42339	1.69156	1.64511	0.00179457	0.0169819	0.000486546	0.0087886
NNTM_HUMAN	NAD(P) transhydrogenase, mitochondrial OS=Homo sapiens GN=NNT PE=1 SV=3	NNT;	30	154	931.714	p00022;p00286;p01369;p01370;p02201;p03787;p06409;p07487;p08295;p08967;p11220;p14883;p17384;p18663;p22632;p22633;p23071;p25911;p27984;p29011;p29042;p31975;p31976;p32200;p32201;p32612;p32679;p33720;p35207;p35208;	Q13423;		117.852	140.587	389.426	403.771	631.686	621.926	131.783	124.705	330.857	375.628	603.629	653.22	165.591	182.537	425.633	401.141	647.6	646.812		140.587	131.783	182.537	403.771	375.628	425.633	631.686	653.22	647.6	-0.109149	-0.202445	0.267582	1.41293	1.3087	1.489	2.0586	2.10696	2.0945	0.000302485	0.00759239	8.31897e-06	0.00294076
GDE_HUMAN	Glycogen debranching enzyme OS=Homo sapiens GN=AGL PE=1 SV=3	AGL;	59	319	1688.12	p00365;p02878;p03370;p04148;p05335;p05873;p05874;p06733;p07921;p09731;p11168;p11703;p12454;p13012;p13259;p13928;p14641;p14902;p14903;p15320;p15414;p16388;p16389;p16790;p16814;p18193;p18562;p18742;p19052;p19137;p19524;p20013;p20465;p21808;p21809;p22342;p23679;p23838;p23839;p23950;p24201;p26599;p26600;p27646;p28078;p28149;p28150;p28473;p28516;p28602;p28941;p31332;p33413;p35019;p35113;p35913;p35947;…	P35573;		218.353	293.237	581.186	620.222	973.159	972.069	214.177	230.395	574.547	542.071	1023.76	1001.61	260.911	237.874	606.415	568.198	866.483	783.062		293.237	230.395	260.911	620.222	574.547	606.415	973.159	1023.76	866.483	0.165176	-0.182779	-0.00333267	1.24589	1.13553	1.21341	1.89578	1.96891	1.72828	0.000115839	0.00537202	0.000154406	0.00661673
NKAPL_HUMAN		NKAPL;	2	2	25.87	p01501;p11928;	Q5M9Q1;		3.189	3.1	8.34	7.85	8.36054	13.2	0.444968	2.869	7.28	6.69	12.55	13.1	4.024	4.466	8.77	7.31	12.25	7.976		3.189	2.869	4.466	8.34	7.28	8.77	13.2	13.1	12.25	-0.137545	-0.290101	0.348335	1.2494	1.05329	1.32193	1.91182	1.90085	1.80406	0.00217361	0.018977	8.30702e-05	0.00569299
SAMH1_HUMAN	Deoxynucleoside triphosphate triphosphohydrolase SAMHD1 OS=Homo sapiens GN=SAMHD1 PE=1 SV=2	SAMHD1;	39	286	864.144	p00424;p03750;p03751;p03752;p04464;p04465;p06148;p07555;p07556;p07757;p07758;p08267;p08595;p08863;p08879;p10891;p14466;p15768;p22215;p22216;p24017;p24075;p24076;p24773;p24902;p26351;p26352;p26682;p27286;p27287;p27394;p28400;p28401;p31793;p31794;p32432;p32835;p33527;p37285;	Q9Y3Z3;		179.054	101.78	579.774	623.27	926.046	958.324	142.038	110.7	552.838	553.147	947.46	967.89	105.966	100.145	611.11	616.566	860.188	853.506		179.054	142.038	105.966	623.27	553.147	616.566	958.324	967.89	860.188	0.330926	-0.00319455	-0.425866	2.13039	1.9582	2.11479	2.75105	2.76538	2.59518	0.000120799	0.00543533	4.09364e-05	0.00515023
FUCO2_HUMAN	Plasma alpha-L-fucosidase OS=Homo sapiens GN=FUCA2 PE=1 SV=2	FUCA2;	7	36	134.53	p01313;p05785;p08781;p08946;p12770;p34502;p36655;	Q9BTY2;		4.31925	13.5519	26.352	31.44	41.42	44.3	6.52394	11.2626	26.85	22.9616	40.83	46.88	9.81776	17.3879	33.19	33.4207	44.34	48.81		13.5519	11.2626	17.3879	31.44	26.85	33.4207	44.3	46.88	48.81	-0.0538677	-0.320821	0.30572	1.16024	0.93256	1.24838	1.65494	1.73661	1.79481	0.0033485	0.0238434	0.000123771	0.00638074
PTPRJ_HUMAN	Receptor-type tyrosine-protein phosphatase eta OS=Homo sapiens GN=PTPRJ PE=1 SV=3	PTPRJ;	2	2	50.3112	p31032;p34157;	Q12913;		2.18065	3.58063	8.79	8.41	9.83	12.11	2.81097	2.45065	7.25	7.49	10.14	13.02	2.62038	3.21044	9.53	7.39	11.77	14.18		3.58063	2.81097	3.21044	8.79	7.49	9.53	12.11	13.02	14.18	0.161835	-0.187311	0.00439304	1.45748	1.22659	1.5741	1.91975	2.02428	2.14741	0.00105508	0.0124499	0.000101143	0.00608472
ILEU_HUMAN	Leukocyte elastase inhibitor OS=Homo sapiens GN=SERPINB1 PE=1 SV=1	SERPINB1;	8	33	65.29	p00490;p05948;p09698;p13101;p19218;p32466;p32495;p32496;	P30740;		27.35	28.4906	40.66	42.24	59.77	67.48	19.071	20.4107	40.86	44.1	58.37	38.195	14.1068	22.287	37.25	25.552	53.98	59.13		28.4906	20.4107	22.287	42.24	44.1	37.25	67.48	58.37	59.13	0.26381	-0.217355	-0.0904749	0.831933	0.894101	0.650563	1.50778	1.29855	1.31721	0.00538247	0.030548	0.000568798	0.00934773
INT7_HUMAN	Integrator complex subunit 7 OS=Homo sapiens GN=INTS7 PE=1 SV=1	INTS7;	2	4	24.88	p18972;p21206;	Q9NVH2;		1.31065	1.78063	2.009	2.362	3.698	3.282	1.18097	1.45065	2.785	2.385	3.52	3.48	1.29038	1.14044	2.469	2.519	4.211	3.587		1.78063	1.45065	1.29038	2.362	2.785	2.519	3.698	3.52	4.211	0.240497	-0.0551891	-0.224095	0.648117	0.885786	0.74096	1.29485	1.22368	1.48227	0.00526322	0.0301851	0.000801927	0.0109162
MVP_HUMAN	Major vault protein OS=Homo sapiens GN=MVP PE=1 SV=4	MVP;	25	165	736.22	p01720;p02382;p03692;p04421;p04541;p05079;p07316;p10309;p10310;p12544;p13460;p13940;p14758;p17819;p18835;p20268;p25509;p25510;p26603;p30530;p32748;p32749;p34054;p34668;p35359;	Q14764;		65.5591	79.2	200.364	222.68	299.3	321.791	80.3946	83.5839	212.741	215.572	301.59	342.487	70.1678	81.844	201.194	221.961	286.423	303.251		79.2	83.5839	81.844	222.68	215.572	221.961	321.791	342.487	303.251	-0.0420532	0.0356702	0.0053216	1.44935	1.40254	1.44468	1.9805	2.07042	1.89489	7.35831e-07	0.000767482	2.96502e-05	0.00438981
AT2B3_HUMAN	Plasma membrane calcium-transporting ATPase 3 OS=Homo sapiens GN=ATP2B3 PE=1 SV=3	ATP2B3;	9	128	343.08	p00529;p10287;p11865;p12931;p12932;p15540;p23591;p27235;p36429;	Q16720;		29.702	19.8113	47.0085	51.894	59.435	74.249	18.2619	23.1113	54.9606	45.0816	72.661	77.298	14.7124	18.5189	47.8247	45.32	61.9775	74.7211		29.702	23.1113	18.5189	51.894	54.9606	47.8247	74.249	77.298	74.7211	0.320968	-0.0409909	-0.360593	1.12598	1.20881	1.00817	1.64278	1.70084	1.65193	0.00195095	0.0178208	0.000107114	0.00608472
PI42C_HUMAN	Phosphatidylinositol 5-phosphate 4-kinase type-2 gamma OS=Homo sapiens GN=PIP4K2C PE=1 SV=3	PIP4K2C;	3	10	55.91	p07595;p08483;p12746;	Q8TBX8;		3.26565	10.1906	13.6005	13.7808	19.77	16.22	8.466	8.532	13.3106	14.58	15.799	18.161	8.89038	9.176	11.2733	12.77	21.7815	15.15		10.1906	8.532	9.176	13.7808	14.58	12.77	19.77	18.161	21.7815	0.132012	-0.124276	-0.0192945	0.567424	0.648759	0.457527	1.08808	0.965612	1.22787	0.00345714	0.0241358	0.000776829	0.0107492
GPDM_HUMAN	Glycerol-3-phosphate dehydrogenase, mitochondrial OS=Homo sapiens GN=GPD2 PE=1 SV=3	GPD2;	35	253	929.324	p01592;p03346;p03541;p03577;p03792;p05514;p08473;p08474;p09475;p10512;p10804;p16006;p17701;p17702;p18138;p22069;p22209;p22405;p22672;p23242;p23479;p24167;p25333;p27837;p28263;p29246;p29247;p29917;p32288;p33713;p34672;p35969;p36411;p36412;p36413;	P43304;		239.219	204.478	486.878	502.322	626.619	640.238	226.407	215.879	403.406	404.732	644.769	682.722	209.898	223.465	459.723	478.708	662.563	669.811		239.219	226.407	223.465	502.322	404.732	478.708	640.238	682.722	669.811	0.058601	-0.0208154	-0.0396823	1.12888	0.817235	1.05941	1.47888	1.57156	1.54402	0.00146098	0.0151393	5.50763e-06	0.00294076
M2OM_HUMAN	Mitochondrial 2-oxoglutarate/malate carrier protein OS=Homo sapiens GN=SLC25A11 PE=1 SV=3	SLC25A11;	8	45	220.55	p03071;p06222;p19057;p21771;p23354;p24079;p25182;p36309;	Q02978;		54.79	54.8256	70.9805	66.96	95.326	87.08	54.6019	53.1607	67.3906	66.363	91.25	96.22	49.3634	54.654	69.827	70.29	82.71	107.84		54.8256	54.6019	54.654	70.9805	67.3906	70.29	95.326	96.22	107.84	0.00347174	-0.00242666	-0.00105168	0.376044	0.301168	0.361941	0.801491	0.814958	0.979442	0.000174915	0.00625746	0.000363354	0.00804986
ARL8B_HUMAN	ADP-ribosylation factor-like protein 8B OS=Homo sapiens GN=ARL8B PE=1 SV=1	ARL8B;	3	24	174.49	p04752;p16152;p19841;	Q9NVJ2;		15.15	11.5206	30.7	29.4	41.51	33.389	10.25	8.95065	30.15	27.87	42.94	44.42	8.15038	10.34	32.64	32.97	47.53	44.21		15.15	10.25	10.34	30.7	30.15	32.97	41.51	44.42	47.53	0.346741	-0.216953	-0.204341	1.36566	1.33958	1.46858	1.80088	1.89863	1.99626	0.00045586	0.0087485	0.000163738	0.00665491
RNT2_HUMAN	Ribonuclease T2 OS=Homo sapiens GN=RNASET2 PE=1 SV=2	RNASET2;	11	69	162.19	p04708;p07100;p12812;p12813;p19047;p19509;p19510;p28973;p30280;p32824;p35679;	O00584;		25.4596	17.4185	173.205	176.44	238.397	222.632	31.5199	14.754	151.247	162.986	214.357	251.398	26.6408	22.4183	187.789	190.217	234.75	217.89		25.4596	31.5199	26.6408	176.44	162.986	190.217	238.397	251.398	234.75	-0.130681	0.177374	-0.0652553	2.66222	2.54779	2.77068	3.0964	3.17301	3.07416	5.12495e-05	0.00462586	2.40652e-06	0.00294076
PARP2_HUMAN	Poly [ADP-ribose] polymerase 2 OS=Homo sapiens GN=PARP2 PE=1 SV=2	PARP2;	2	2	36.77	p21946;p34963;	Q9UGN5;		50.3006	36.7006	87.4005	76.3008	83.4005	112.001	42.901	43.0007	82.9006	76.9016	108.001	94.5015	50.6004	53.6004	89.7033	94.4007	85.9015	122.001		50.3006	43.0007	53.6004	87.4005	82.9006	94.4007	112.001	108.001	122.001	0.0387599	-0.187459	0.130428	0.835825	0.759565	0.946981	1.19362	1.14116	1.31701	0.00101892	0.0123748	0.000236856	0.00718556
PLAK_HUMAN	Junction plakoglobin OS=Homo sapiens GN=JUP PE=1 SV=3	JUP;	25	232	809.154	p01768;p01784;p05695;p05866;p06602;p13123;p13124;p13350;p13351;p17676;p20155;p20170;p20732;p22218;p23904;p23905;p24323;p24533;p27947;p28518;p31597;p32530;p34296;p35096;p35174;	P14923;		123.288	126.359	224.731	254.37	308.908	318.48	109.808	126.928	213.909	237.642	291.438	313.38	125.021	132.524	237.411	241.407	298.454	260.292		126.359	126.928	132.524	254.37	237.642	241.407	318.48	313.38	298.454	-0.0254036	-0.0189209	0.0433216	0.983998	0.885856	0.908537	1.30827	1.28498	1.21458	2.86239e-05	0.00456093	8.76241e-06	0.00294076
CLIC3_HUMAN	Chloride intracellular channel protein 3 OS=Homo sapiens GN=CLIC3 PE=1 SV=2	CLIC3;	14	87	292.62	p02187;p02188;p02480;p07964;p07965;p18254;p21806;p24812;p24813;p25530;p25531;p27788;p27867;p36720;	O95833;		6.20245	37.4998	155.64	172.13	182.23	204.77	7.25378	4.65457	144.662	166.773	181.899	207.69	6.17049	4.03819	149.705	159.69	186.94	202.37		37.4998	7.25378	6.17049	172.13	166.773	159.69	204.77	207.69	202.37	1.1435	-1.22658	-1.45993	3.34204	3.29643	3.23382	3.59255	3.61297	3.57554	0.000163776	0.00608149	5.47191e-05	0.00553244
HEXB_HUMAN	Beta-hexosaminidase subunit beta OS=Homo sapiens GN=HEXB PE=1 SV=3	HEXB;	11	81	387.414	p05199;p06905;p07695;p11092;p11165;p11991;p17803;p31327;p33187;p33984;p34204;	P07686;		69.9463	76.111	117.586	125.76	151.44	152.86	59.248	61.378	109.609	122.406	149.84	152.16	86.735	96.594	126.565	128.924	150.397	159.82		76.111	61.378	96.594	125.76	122.406	128.924	152.86	152.16	159.82	-0.0358808	-0.346264	0.307948	0.688615	0.649617	0.724463	0.970153	0.963531	1.03439	0.0100988	0.0446829	0.00184763	0.0163662
PB1_HUMAN	Heat shock protein beta-1 OS=Homo sapiens GN=HSPB1 PE=1 SV=2	HSPB1;	64	412	704.61	p00212;p00628;p01174;p02339;p02879;p02974;p03834;p04194;p04619;p04637;p07222;p11805;p11981;p14531;p14541;p14755;p14756;p15215;p15732;p16740;p17561;p17913;p17914;p18108;p18165;p18175;p18675;p19562;p20318;p21787;p22117;p22830;p23035;p23096;p24578;p24946;p25302;p25640;p25641;p26503;p26504;p26505;p26789;p26983;p26997;p27553;p28089;p29099;p31271;p31272;p32051;p32071;p32310;p32818;p33435;p33721;p33845;…	P04792;		495.256	485.366	1468.09	1362.74	1037.88	1064.22	459.467	434.394	1336.83	1325.89	1112.31	1135.7	455.471	415.764	1445.53	1461.22	1015.01	1003.61		495.256	459.467	455.471	1468.09	1336.83	1461.22	1064.22	1135.7	1015.01	0.0753151	-0.0328973	-0.0455006	1.64301	1.50789	1.63624	1.17886	1.27265	1.11057	2.82108e-05	0.00456093	8.59939e-05	0.00569299
SPB1_HUMAN	Heat shock protein beta-1 OS=Homo sapiens GN=HSPB1 PE=1 SV=2	HSPB1;	28	266	704.61	p00212;p00628;p02339;p02974;p04194;p04637;p11805;p14755;p14756;p17561;p17913;p17914;p18675;p25640;p25641;p26503;p26504;p26505;p26789;p28089;p29099;p31271;p31272;p32071;p32818;p35020;p35021;p37217;	P04792;		293.591	276.797	1268.46	1186.63	860.06	884.694	269.9	251.578	1175.82	1138.21	924.411	959.7	254.98	264.936	1263.54	1281.26	821.113	816.027		293.591	269.9	264.936	1268.46	1175.82	1281.26	884.694	959.7	821.113	0.0883964	-0.0329879	-0.0597682	2.19959	2.09018	2.21408	1.67977	1.79717	1.57217	9.55462e-06	0.00311428	0.000117237	0.00638074
HSPB1_HUMAN	Heat shock protein beta-1 OS=Homo sapiens GN=HSPB1 PE=1 SV=2	HSPB1;	17	203	704.61	p02339;p04194;p11805;p17561;p17913;p17914;p18675;p25640;p25641;p26503;p26504;p26505;p31271;p31272;p35020;p35021;p37217;	P04792;		233.781	214.516	1217.44	1139.67	814.15	838.46	210.17	198.126	1133.54	1098.81	876.08	912.762	182.27	196.756	1219.7	1234.65	781.24	777.05		233.781	210.17	196.756	1217.44	1133.54	1234.65	838.46	912.762	781.24	0.130454	-0.023145	-0.118293	2.51108	2.40806	2.53133	1.97304	2.09554	1.87106	7.65589e-06	0.00299448	9.07481e-05	0.00578501
UTF1_HUMAN	Undifferentiated embryonic cell transcription factor 1 OS=Homo sapiens GN=UTF1 PE=1 SV=1	UTF1;	16	125	91.41	p03602;p05115;p05116;p05153;p05799;p05800;p11743;p11744;p20464;p25521;p27676;p27721;p27722;p27892;p31739;p34910;	Q5T230;		26.5991	24.4182	265.99	326.82	220.638	215.13	22.1145	25.8826	295.25	276.372	217.46	225.892	34.1343	32.2598	303.45	312.89	190.372	200.551		26.5991	25.8826	34.1343	326.82	295.25	312.89	220.638	225.892	200.551	-0.118293	-0.157689	0.241551	3.50075	3.35419	3.43791	2.93394	2.96789	2.79623	7.61119e-06	0.00299448	2.15661e-05	0.00438981
EPN1_HUMAN	Epsin-1 OS=Homo sapiens GN=EPN1 PE=1 SV=2	EPN1;	13	79	462.22	p02018;p07599;p11993;p11994;p17367;p21142;p21143;p24285;p26524;p29471;p30454;p30455;p31731;	Q9Y6I3;		29.9332	29.9145	97.557	99.544	63.5435	66.6238	24.1259	25.8663	87.247	87.8026	69.2824	69.3386	26.2413	30.2558	103.967	100.561	58.523	57.3622		29.9332	25.8663	30.2558	99.544	87.8026	103.967	66.6238	69.3386	58.523	0.0614477	-0.149229	0.0769088	1.79503	1.61396	1.85775	1.21574	1.27336	1.0287	0.000168552	0.00615691	0.000519922	0.00895066
GBG2_HUMAN	Guanine nucleotide-binding protein G(I)/G(S)/G(O) subunit gamma-2 OS=Homo sapiens GN=GNG2 PE=1 SV=2	GNG2;	2	12	84.59	p00007;p06110;	P59768;		3.41065	2.58063	26.57	22.98	18.04	13.8	2.44097	6.07	22.09	17.34	13.56	12.15	5.2	5.22	24.31	22.2	13.84	12.92		3.41065	6.07	5.22	26.57	22.09	24.31	18.04	13.56	13.84	-0.522799	0.308851	0.0912043	2.43888	2.17248	2.31063	1.88028	1.46844	1.49793	0.000211953	0.00673667	0.00340246	0.0231581
S10AD_HUMAN	Protein S100-A13 OS=Homo sapiens GN=S100A13 PE=1 SV=1	S100A13;	8	98	241.92	p05248;p05476;p07439;p07440;p09525;p16432;p16433;p28940;	Q99584;		229.709	254.24	732.4	764.7	443.14	446.25	211	175.13	597.2	671.6	413.06	454.5	198.81	187.84	701.6	612.96	389.81	354.1		254.24	211	198.81	764.7	671.6	701.6	446.25	454.5	389.81	0.199862	-0.0690864	-0.154939	1.78856	1.60127	1.66432	1.01152	1.03795	0.816442	0.000107362	0.00537202	0.00137838	0.0141876
KDM4A_HUMAN	Lysine-specific demethylase 4A OS=Homo sapiens GN=KDM4A PE=1 SV=2	KDM4A; KDM4C;	12	55	284.1	p02481;p05002;p06096;p10130;p10252;p10756;p13357;p15160;p15684;p31202;p35316;p36477;	O75164; Q9H3R0;		10.2645	6.40505	52.4	44.65	30.7635	28.2709	7.33711	3.93122	44.6586	38.1716	25.7415	28.8285	10.8843	8.00453	48.2813	48.17	18.7105	23.268		10.2645	7.33711	10.8843	52.4	44.6586	48.2813	30.7635	28.8285	23.268	0.112383	-0.372004	0.196959	2.46428	2.23365	2.34618	1.69593	1.60221	1.29306	9.74427e-05	0.00537202	0.00191783	0.0166574
ITPK1_HUMAN	Inositol-tetrakisphosphate 1-kinase OS=Homo sapiens GN=ITPK1 PE=1 SV=2	ITPK1;	5	27	279.46	p09646;p13724;p19745;p24086;p30308;	Q13572;		5.0623	6.31663	55.07	50.63	32.4905	18.7309	2.80387	4.67196	47.1	23.9016	17.0554	31.99	4.90114	4.95244	49.64	29.6007	19.3625	16.2161		6.31663	4.67196	4.95244	55.07	47.1	49.64	32.4905	31.99	19.3625	0.249445	-0.185683	-0.101571	3.37348	3.14794	3.22372	2.61224	2.58984	1.86548	4.68176e-05	0.00456093	0.0063691	0.0335797
NDRG1_HUMAN	Protein NDRG1 OS=Homo sapiens GN=NDRG1 PE=1 SV=1	NDRG1;	5	34	254.13	p04586;p06303;p22547;p30491;p36405;	Q92597;		3.49865	2.50316	23.82	23.09	10.5105	9.988	2.36994	2.41931	22.14	25.25	11.15	10.7315	3.75476	3.29188	24.16	23.6	11.5515	12.009		3.49865	2.41931	3.75476	23.82	25.25	24.16	10.5105	11.15	12.009	0.11784	-0.414366	0.219763	2.88514	2.96925	2.90559	1.70481	1.79001	1.89709	3.7019e-06	0.00250931	0.000178953	0.00681019
KLF2_HUMAN	Krueppel-like factor 2 OS=Homo sapiens GN=KLF2 PE=1 SV=2	KLF2;	8	46	58.95	p00707;p06496;p06497;p09349;p11463;p11734;p11735;p30513;	Q9Y5W3;		0.19255	0.143786	124.338	140.779	65.21	63.972	0.244776	0.183571	132.845	128.817	56.18	59.1416	0.076467	0.378087	129.813	136.06	51.2515	52.6911		0.19255	0.244776	0.378087	140.779	132.845	136.06	65.21	59.1416	52.6911	-0.497335	-0.151106	0.47615	9.01665	8.93296	8.96746	7.90638	7.76546	7.59885	4.8969e-07	0.000718253	8.39138e-05	0.00569299
TNR16_HUMAN	Tumor necrosis factor receptor superfamily member 16 OS=Homo sapiens GN=NGFR PE=1 SV=1	NGFR;	4	18	157.92	p03215;p12917;p32823;p35736;	P08138;		1.45195	0.524893	10.0405	15.45	6.676	4.414	1.3529	1.82196	16.722	9.929	3.00418	5.336	0.801143	1.35088	18.135	15.186	4.372	2.3249		1.45195	1.82196	1.35088	15.45	16.722	18.135	6.676	5.336	4.372	-0.0864339	0.241065	-0.190524	3.32511	3.43925	3.55628	2.11456	1.79133	1.50387	4.23893e-05	0.00456093	0.00457261	0.0276608
SYUA_HUMAN	Alpha-synuclein OS=Homo sapiens GN=SNCA PE=1 SV=1	SNCA;	5	22	187.69	p06696;p06697;p07836;p07837;p32252;	P37840;		3.11495	1.44589	50.19	49.74	11.915	11.262	0.285872	2.85631	37.92	43.26	17.362	13.184	0.640524	0.678764	47.71	48.86	10.8575	9.4781		3.11495	2.85631	0.678764	50.19	43.26	48.86	11.915	17.362	10.8575	0.490813	0.365754	-1.70741	4.50093	4.28657	4.46219	2.42631	2.96947	2.29222	3.67872e-05	0.00456093	0.00664424	0.0344047
K1671_HUMAN	Uncharacterized protein KIAA1671 OS=Homo sapiens GN=KIAA1671 PE=1 SV=2	KIAA1671;	6	11	82.07	p02790;p12395;p12957;p14467;p18832;p33233;	Q9BY89;		1.0103	1.62496	6.2	7.284	4.02854	5.642	0.847904	1.21061	9.182	7.884	4.22	4.94855	0.934143	1.15388	7.709	7.838	4.072	2.3282		1.62496	1.21061	1.15388	7.284	9.182	7.838	5.642	4.94855	4.072	0.289176	-0.135493	-0.204734	2.4535	2.78758	2.55926	2.08498	1.89578	1.61451	0.00031344	0.0076305	0.00173898	0.0159167
PDCD4_HUMAN	Programmed cell death protein 4 OS=Homo sapiens GN=PDCD4 PE=1 SV=2	PDCD4;	2	7	36.28	p02222;p12182;	Q53EL6;		0.43765	0.600631	1.785	3.62	6.07	5.89	0.868	1.292	3.63	4.6	4.89	5.74	1.436	1.582	4.71	4.48	4.8	6.42		0.600631	1.292	1.582	3.62	4.6	4.71	6.07	5.74	6.42	-0.947346	0.157709	0.449852	1.64409	1.98974	2.02383	2.3898	2.30915	2.47068	0.00223353	0.019336	0.000150655	0.00661673
BT3L4_HUMAN	Transcription factor BTF3 homolog 4 OS=Homo sapiens GN=BTF3L4 PE=1 SV=1	BTF3L4;	9	55	393.43	p02180;p02181;p03797;p14247;p16855;p17680;p17935;p17936;p17937;	Q96K17;		71.6607	102.874	155.56	157.67	214.46	210.15	87.396	86.381	143.79	144.12	214.42	215.12	106.853	96.1704	168.82	165.37	187.97	189.17		102.874	87.396	106.853	157.67	144.12	168.82	214.46	215.12	189.17	0.0547806	-0.180459	0.10953	0.67081	0.541173	0.769388	1.11461	1.11904	0.933586	0.00338541	0.024045	0.000499825	0.00885943
ADT2_HUMAN	ADP/ATP translocase 2 OS=Homo sapiens GN=SLC25A5 PE=1 SV=7	SLC25A5;	8	103	469.77	p00328;p03955;p11384;p12096;p12097;p26113;p26114;p26115;	P05141;		241.392	256.116	488.38	465.72	564.09	536.43	224.622	235.53	352.98	377.45	564.11	584.36	215.2	216.582	442.14	425.61	604.07	562.53		256.116	235.53	216.582	488.38	377.45	442.14	564.09	584.36	604.07	0.117546	-0.00334055	-0.124338	1.04875	0.677034	0.905252	1.25667	1.30761	1.35546	0.00424202	0.026935	2.79725e-05	0.00438981
ADT3_HUMAN	ADP/ATP translocase 3 OS=Homo sapiens GN=SLC25A6 PE=1 SV=4	SLC25A5; SLC25A6;	9	169	516.14	p03954;p07746;p10333;p11226;p11383;p13334;p26110;p26111;p26112;	P05141; P12236;		467.47	399.2	716.71	651.47	839.22	847.78	369.76	350.48	576.47	544	750.03	856.63	376.15	396.528	574.97	687.18	723.51	833.15		467.47	369.76	396.528	716.71	576.47	687.18	847.78	856.63	833.15	0.184849	-0.153436	-0.0526023	0.801364	0.48722	0.740663	1.04366	1.05865	1.01855	0.00855623	0.0404508	0.000131051	0.00646116
TRXR1_HUMAN	Thioredoxin reductase 1, cytoplasmic OS=Homo sapiens GN=TXNRD1 PE=1 SV=3	TXNRD1;	24	186	742.62	p03245;p08481;p08482;p09334;p09335;p10726;p14217;p14274;p20469;p22385;p22983;p25873;p25874;p26298;p30303;p33202;p34452;p34453;p34454;p35422;p35597;p35598;p36764;p36765;	Q16881;		191.07	210.355	338.441	383.062	438.851	460.412	184.803	206.882	348.598	346.169	394.272	468.953	176.852	172.1	352.397	361.002	373.902	414.942		210.355	206.882	176.852	383.062	348.598	361.002	460.412	468.953	414.942	0.0871095	0.0630921	-0.163175	0.951863	0.815852	0.866294	1.21721	1.24373	1.0672	0.000344496	0.00807059	0.000228605	0.00718556
HDDC2_HUMAN	HD domain-containing protein 2 OS=Homo sapiens GN=HDDC2 PE=1 SV=1	HDDC2;	6	43	96.79	p09539;p17779;p20970;p29102;p30003;p31063;	Q7Z4H3;		22.862	27.254	37.31	34.93	44.03	51.85	24.62	21.897	36.66	32.26	42.73	48.21	27.002	23.5804	43.36	38.38	47.86	46.32		27.254	24.62	27.002	37.31	36.66	43.36	51.85	48.21	47.86	0.0518441	-0.0947931	0.0384424	0.504938	0.479583	0.721741	0.97972	0.874709	0.864197	0.00501948	0.0294493	0.000112922	0.00630963
CRIP2_HUMAN		CRIP2; CRIP3;	5	34	28.8	p02609;p12318;p12324;p17502;p35670;	P52943; Q6Q6R5;		23.3467	20.7053	38.25	30.6483	51.16	46.02	26.7086	22.1893	39.18	35.86	55.73	49.65	21.1458	19.0859	33.3781	32.181	67.44	44.98		23.3467	26.7086	21.1458	38.25	39.18	33.3781	51.16	55.73	67.44	-0.0237204	0.17037	-0.166567	0.688524	0.723181	0.491966	1.10808	1.23152	1.50667	0.00548079	0.0308893	0.00254445	0.0193021
ABHDA_HUMAN	Mycophenolic acid acyl-glucuronide esterase, mitochondrial OS=Homo sapiens GN=ABHD10 PE=1 SV=1	ABHD10;	5	41	233.81	p01490;p03809;p08816;p09570;p31998;	Q9NUJ1;		17.96	23.275	51.26	50.44	65.87	58.74	17.591	19.14	45.43	44.04	62.32	56.34	28.519	26.47	51.38	55	59.16	60.86		23.275	19.14	28.519	51.26	45.43	55	65.87	62.32	60.86	-0.0227336	-0.304924	0.270409	1.11632	0.942131	1.21792	1.47811	1.39818	1.36398	0.00228462	0.0195107	0.000219907	0.00716774
RASK_HUMAN	GTPase KRas OS=Homo sapiens GN=KRAS PE=1 SV=1	KRAS;	2	3	249.63	p28360;p33874;	P01116;		4.15065	15.4	11.454	23.4	32.2	43.8	14.57	11.57	14.55	24.59	19.1	37.7	8.85	15.99	26.4	27.7	24.3	33.2		15.4	14.57	15.99	23.4	24.59	27.7	43.8	37.7	33.2	0.00751405	-0.0724154	0.0617536	0.611092	0.682655	0.85447	1.51551	1.29915	1.11577	0.00181529	0.0170405	0.00178451	0.0160588
GSTP1_HUMAN	Glutathione S-transferase P OS=Homo sapiens GN=GSTP1 PE=1 SV=2	GSTP1;	28	558	1110.79	p00839;p00840;p00841;p00842;p01789;p01790;p02473;p05129;p05130;p05131;p05132;p06350;p06351;p09626;p09627;p23106;p23107;p23108;p23109;p23110;p23297;p23298;p25398;p31384;p31385;p36646;p36647;p36648;	P09211;		1858.49	1800.63	6125.67	5413.94	8821.74	7738.31	1573.85	1654.22	5150.13	5205.24	8319.36	9163.96	1907.88	1816.13	5671.25	5453.84	7102.59	6893.91		1858.49	1654.22	1907.88	6125.67	5205.24	5671.25	8821.74	9163.96	7102.59	0.040646	-0.127338	0.0784822	1.76138	1.52648	1.65018	2.28758	2.34248	1.97486	0.000153332	0.00587973	0.000519741	0.00895066
RL22L_HUMAN	60S ribosomal protein L22-like 1 OS=Homo sapiens GN=RPL22L1 PE=1 SV=2	RPL22L1;	4	28	120.84	p15956;p30984;p30985;p35365;	Q6P5R6;		22.5007	36.8606	70.78	77.53	106.09	104.86	45.54	46.731	69.84	96.97	107.94	121.35	43.937	39.851	64.81	76.18	118.24	108.98		36.8606	46.731	43.937	77.53	96.97	76.18	106.09	121.35	118.24	-0.205706	0.136593	0.0476496	0.866968	1.18975	0.841626	1.31943	1.51332	1.47586	0.00499242	0.0293529	0.000189751	0.00693247
HMGCL_HUMAN	Hydroxymethylglutaryl-CoA lyase, mitochondrial OS=Homo sapiens GN=HMGCL PE=1 SV=2	HMGCL;	3	27	172.57	p08407;p16013;p24246;	P35914;		7.37065	9.781	17.17	16.83	23.38	25.13	7.87097	8.855	13.82	17.55	22	25.84	10.183	11.33	21.42	21.25	30.97	26.56		9.781	8.855	11.33	17.17	17.55	21.42	25.13	25.84	30.97	-0.0303101	-0.1738	0.181784	0.781526	0.813107	1.10059	1.33105	1.37124	1.63251	0.00476159	0.0286216	0.000933683	0.011664
HEXA_HUMAN	Beta-hexosaminidase subunit alpha OS=Homo sapiens GN=HEXA PE=1 SV=2	HEXA;	5	41	217.72	p01750;p11437;p12529;p15500;p29381;	P06865;		26.21	27.93	42.26	46.19	52.83	54.44	20.19	22.43	40.29	44.65	49.67	57.83	28.49	31.74	47.21	47.86	66.01	65.33		27.93	22.43	31.74	46.19	44.65	47.86	54.44	57.83	66.01	0.0293959	-0.28699	0.213882	0.755161	0.70624	0.806401	0.992247	1.0794	1.27026	0.00272444	0.0217767	0.0018373	0.0163122
ESYT2_HUMAN	Extended synaptotagmin-2 OS=Homo sapiens GN=ESYT2 PE=1 SV=1	ESYT2;	16	87	322.13	p00355;p02363;p03896;p07694;p09665;p14371;p14372;p15951;p18652;p23618;p24421;p28686;p29875;p33043;p33533;p35715;	A0FGR8;		46.5735	39.8824	78.7685	86.605	99.581	117.22	37.1318	41.0519	66.624	68.317	97.498	94.353	38.1131	43.0786	68.984	79.458	111.162	122.977		46.5735	41.0519	43.0786	86.605	68.317	79.458	117.22	97.498	122.977	0.0962407	-0.0858205	-0.0162972	0.99118	0.648974	0.866922	1.42788	1.1621	1.49705	0.00341029	0.0241063	0.000938371	0.011664
OAS3_HUMAN	2'-5'-oligoadenylate synthase 3 OS=Homo sapiens GN=OAS3 PE=1 SV=3	OAS3;	2	24	34.1537	p01230;p24433;	Q9Y6K5;		9.18	9.89	13.76	14.38	17	19.29	8.87	8.58	10.46	12.31	18.74	17.04	8.32	8.12	10.84	13.52	13.28	15.69		9.89	8.87	8.32	14.38	12.31	13.52	19.29	18.74	15.69	0.131777	-0.0252592	-0.11761	0.671798	0.447566	0.58283	1.09559	1.05386	0.79758	0.00443135	0.0276582	0.0018378	0.0163122
PLXB2_HUMAN	Plexin-B2 OS=Homo sapiens GN=PLXNB2 PE=1 SV=3	PLXNB2;	4	7	29.33	p01385;p18878;p33303;p34186;	O15031;		6.41065	7.37	14.48	14.18	15.29	15.96	7.522	6.243	13.94	12.91	12.99	18.3	4.878	6.44	8.44	14.33	16.31	16.15		7.37	7.522	6.44	14.48	13.94	14.33	15.96	18.3	16.31	0.0516798	0.0811315	-0.142924	1.026	0.971174	1.01098	1.1664	1.36379	1.1977	4.46218e-05	0.00456093	0.000264888	0.00740047
TRXR2_HUMAN	Thioredoxin reductase 2, mitochondrial OS=Homo sapiens GN=TXNRD2 PE=1 SV=3	TXNRD2; TXNRD1; TXNRD3;	7	48	256.89	p01109;p02502;p02503;p22557;p22558;p32802;p35837;	Q9NNW7; Q16881; Q86VQ6;		37.6852	32.574	59.444	63.85	62.6755	67.742	28.7199	34.2177	53.552	60.612	62.051	72.998	31.4124	34.5124	65.56	63.963	65.799	72.779		37.6852	34.2177	34.5124	63.85	60.612	65.56	67.742	72.998	72.779	0.0873257	-0.0519296	-0.0395539	0.848016	0.772933	0.886145	0.93338	1.04119	1.03685	0.000107665	0.00537202	6.31134e-05	0.00553244
TPP1_HUMAN	Tripeptidyl-peptidase 1 OS=Homo sapiens GN=TPP1 PE=1 SV=2	TPP1;	5	23	121.36	p03161;p03162;p15002;p18731;p22491;	O14773;		19.7107	20.0406	43.81	49.32	59.96	66.37	20.869	16.1107	41.6	45.35	62.98	69.78	33.03	31.71	51.77	54.28	55.86	57.97		20.0406	20.869	33.03	49.32	45.35	54.28	66.37	69.78	57.97	-0.298457	-0.240024	0.422392	1.00079	0.879717	1.13904	1.42915	1.50143	1.23392	0.00711963	0.0362909	0.00185225	0.0163662
NHRF2_HUMAN	Na(+)/H(+) exchange regulatory cofactor NHE-RF2 OS=Homo sapiens GN=SLC9A3R2 PE=1 SV=2	SLC9A3R2;	4	20	51.76	p12552;p19423;p22057;p33185;	Q15599;		10.846	7.989	15.92	18.49	17.89	22.36	11.45	7.74865	14.78	15.14	21.25	23.55	8.8	8.2	18.92	15.27	20.03	21.07		10.846	11.45	8.8	18.49	15.14	18.92	22.36	23.55	21.07	0.0653966	0.143581	-0.236191	0.834979	0.546599	0.868146	1.10915	1.18396	1.02342	0.00765201	0.0378916	0.00037132	0.00804986
ZO2_HUMAN	Tight junction protein ZO-2 OS=Homo sapiens GN=TJP2 PE=1 SV=2	TJP2;	23	210	638.52	p00722;p02040;p04125;p04976;p10490;p10641;p10790;p11312;p12533;p12561;p13217;p15208;p16954;p19123;p21140;p23330;p27742;p29383;p29954;p30855;p34596;p35491;p37024;	Q9UDY2;		101.892	111.241	216.46	219.991	192.931	193.271	95.909	102.815	196.631	209.092	200.391	203.78	118.467	121.844	210.293	203.311	169.666	191.66		111.241	102.815	121.844	219.991	209.092	210.293	193.271	203.78	191.66	-0.00937919	-0.123022	0.121967	0.974375	0.901067	0.909335	0.787557	0.863945	0.775481	9.93494e-05	0.00537202	0.00022855	0.00718556
SPRY4_HUMAN	SPRY domain-containing protein 4 OS=Homo sapiens GN=SPRYD4 PE=1 SV=2	SPRYD4;	5	19	83.86	p02245;p14337;p19197;p21513;p33510;	Q8WW59;		10.571	6.33863	13.71	11.01	13.86	15.866	9.026	6.532	12.684	10.57	17.61	16.03	7.87938	9.58444	13.35	12.0607	15.62	20.88		10.571	9.026	9.58444	13.71	12.684	13.35	15.866	17.61	20.88	0.120023	-0.10793	-0.0213224	0.49514	0.382921	0.456751	0.70585	0.856306	1.10203	0.00290699	0.0226498	0.00547702	0.0308385
BIG2_HUMAN	Brefeldin A-inhibited guanine nucleotide-exchange protein 2 OS=Homo sapiens GN=ARFGEF2 PE=1 SV=3	ARFGEF2;	5	17	143.974	p03619;p14135;p28533;p33427;p35548;	Q9Y6D5;		9.298	8.24063	13.86	17.18	20.27	19.47	8.96	8.691	14.5	15.66	16.8812	18.51	8.65038	8.39	15.5733	16.08	17.0815	18.05		9.298	8.96	8.65038	17.18	15.66	16.08	20.27	18.51	18.05	0.0518992	-0.00152245	-0.0522575	0.937637	0.803991	0.842174	1.17625	1.04521	1.00891	0.000116119	0.00537202	0.000142401	0.00661673
IBP6_HUMAN	Insulin-like growth factor-binding protein 6 OS=Homo sapiens GN=IGFBP6 PE=1 SV=1	IGFBP6;	2	3	54.89	p07932;p12942;	P24592;		0.0013	0.001262	10.11	8.12	0.924542	4.418	0.001936	0.001306	4.07	6.39	4.2	2.73	0.000762	0.000882	6.04	8.93	5.51	5.24		0.0013	0.001936	0.000882	10.11	6.39	8.93	4.418	4.2	5.51	-0.0784697	0.496098	-0.638131	12.8465	12.1846	12.6675	11.6522	11.5792	11.9709	0.00151406	0.0153155	0.000313731	0.00745428
KIF23_HUMAN	Kinesin-like protein KIF23 OS=Homo sapiens GN=KIF23 PE=1 SV=3	KIF23;	4	7	67.0637	p01746;p08601;p19386;p22205;	Q02241;		11.7613	50.5006	129.25	142.21	179.451	161.93	10.54	7.85065	119.221	111.77	169.346	186.541	13.966	13.1904	130.864	138.717	113.511	152.489		50.5006	10.54	13.966	142.21	119.221	138.717	179.451	186.541	152.489	1.01425	-1.24618	-0.840137	2.5079	2.25351	2.47202	2.84346	2.89937	2.60858	0.00178146	0.0169124	0.00085189	0.0112093
HUWE1_HUMAN	E3 ubiquitin-protein ligase HUWE1 OS=Homo sapiens GN=HUWE1 PE=1 SV=3	HUWE1;	49	268	1527.01	p00179;p01091;p01221;p04080;p05196;p06874;p07568;p07689;p09405;p09968;p11495;p11547;p11627;p12541;p13398;p13399;p18201;p18762;p19167;p19742;p20308;p20371;p20795;p20868;p21075;p21589;p24738;p26124;p26576;p27244;p27889;p28671;p29108;p29414;p29938;p30601;p31541;p31803;p32160;p32328;p32852;p32853;p33971;p33978;p34176;p34688;p35014;p36589;p36832;	Q7Z6Z7;		160.471	138.447	234.428	250.716	319.346	329.958	151.565	111.28	207.29	220.006	318.126	358.787	126.035	121.074	237.849	263.193	257.916	282.222		160.471	151.565	126.035	250.716	220.006	263.193	329.958	358.787	282.222	0.136113	0.0537324	-0.212379	0.779852	0.59134	0.849921	1.17608	1.29693	0.950628	0.00390962	0.0259184	0.00194954	0.0168453
ACSA_HUMAN	Acetyl-coenzyme A synthetase, cytoplasmic OS=Homo sapiens GN=ACSS2 PE=1 SV=1	ACSS2;	9	20	24.63	p00669;p00670;p05081;p06480;p08894;p09607;p14094;p14299;p22373;	Q9NR19;		14.7993	11.2402	64.741	36.6408	35.987	28.4189	12.1709	8.22026	47.293	32.865	34.0222	28.4805	12.0599	6.26921	45.935	38.627	26.0725	26.2422		14.7993	12.1709	12.0599	64.741	47.293	45.935	35.987	34.0222	26.2422	0.185902	-0.0961894	-0.109403	2.31506	1.862	1.81997	1.46785	1.38685	1.01227	0.00292786	0.0227219	0.0035699	0.0238746
UBE4A_HUMAN	Ubiquitin conjugation factor E4 A OS=Homo sapiens GN=UBE4A PE=1 SV=2	UBE4A;	3	7	35.05	p03697;p21263;p24362;	Q14139;		2.5113	1.83163	5.76052	2.90476	4.83054	2.92288	1.33194	1.18131	6.01059	2.45957	4.03118	2.72355	1.62438	1.24088	2.07733	6.78075	5.3215	2.8301		2.5113	1.33194	1.62438	5.76052	6.01059	6.78075	4.83054	4.03118	5.3215	0.462485	-0.452425	-0.16606	1.66025	1.72156	1.89549	1.40624	1.14525	1.54588	0.000744104	0.0105286	0.00492422	0.0289773
FN3K_HUMAN	Fructosamine-3-kinase OS=Homo sapiens GN=FN3K PE=1 SV=1	FN3K;	4	26	171.43	p00812;p18973;p20939;p33682;	Q9H479;		2.2653	11.0806	17.79	19.97	27.97	34.56	8.09397	9.95065	14.02	18.48	31.53	30.4	12.3204	9.24044	19.77	19.81	22.82	23.11		11.0806	9.95065	12.3204	19.97	18.48	19.81	34.56	31.53	23.11	-0.00475625	-0.159933	0.148251	0.845038	0.733168	0.833433	1.63631	1.50393	1.05572	0.000565123	0.00961926	0.00596661	0.0323232
NDRG3_HUMAN	Protein NDRG3 OS=Homo sapiens GN=NDRG3 PE=1 SV=2	NDRG3;	5	25	141.5	p12423;p13209;p22548;p31118;p36385;	Q9UGV2;		3.9284	3.46463	19.63	25.97	13.38	15.46	7.30097	4.00165	18.19	16.1716	13.762	16.63	5.74938	8.10644	21.09	25.6	14.54	14.31		3.9284	7.30097	8.10644	25.97	18.19	25.6	15.46	16.63	14.54	-0.714299	0.179847	0.330828	2.01053	1.49683	1.98983	1.26223	1.36748	1.17371	0.00407571	0.0264126	0.00301232	0.0213188
RASH_HUMAN	GTPase HRas OS=Homo sapiens GN=HRAS PE=1 SV=1	KRAS; HRAS;	3	47	317.12	p22305;p27969;p30938;	P01116; P01112;		25.48	28.16	48.06	48.26	53.41	47.45	23.12	27.11	36.04	43.4	50.5	64.7	26.87	28.47	36.38	44.68	53.61	44.5		28.16	27.11	28.47	48.26	43.4	44.68	53.41	64.7	53.61	0.0126929	-0.0421293	0.0284881	0.789873	0.636741	0.678675	0.936155	1.21281	0.941548	0.000315568	0.00765058	0.00144764	0.0145917
PDC6I_HUMAN	Programmed cell death 6-interacting protein OS=Homo sapiens GN=PDCD6IP PE=1 SV=1	PDCD6IP;	43	358	1137.88	p00308;p03477;p04553;p04770;p04928;p06848;p07309;p07690;p08170;p08259;p09000;p09214;p09215;p09868;p10123;p12591;p12646;p16424;p16581;p17381;p17744;p17789;p17790;p19799;p21072;p24265;p24266;p28072;p29111;p29112;p30019;p30142;p30143;p30183;p31594;p31595;p31790;p31791;p31956;p31957;p35676;p36228;p37345;	Q8WUM4;		280.123	371.084	783.966	860.83	900.12	911.47	328.599	360.635	664.049	770.82	917.13	939.2	331.376	353.912	830.013	839.47	862.346	889.291		371.084	360.635	353.912	860.83	770.82	839.47	911.47	939.2	889.291	0.0362456	-0.00496066	-0.0321073	1.25023	1.09089	1.21398	1.3327	1.37593	1.29716	7.48372e-05	0.00492818	3.5163e-06	0.00294076
TRFE_HUMAN	Serotransferrin OS=Homo sapiens GN=TF PE=1 SV=3	TF;	17	83	244.28	p00515;p02644;p03226;p03496;p03753;p03754;p05219;p05630;p06672;p08735;p13285;p13887;p17195;p17987;p23617;p27991;p35755;	P02787;		14.7891	15.5002	109.598	127.91	92.824	96.0709	8.80958	16.2151	100.897	101.74	93.959	82.4001	18.602	21.7362	131.4	118.146	80.824	74.3881		15.5002	16.2151	21.7362	127.91	101.74	131.4	96.0709	93.959	80.824	-0.200981	-0.135927	0.28683	2.84379	2.51355	2.88262	2.43083	2.39876	2.18152	0.000429113	0.00857022	0.000149202	0.00661673
TMOD1_HUMAN	Tropomodulin-1 OS=Homo sapiens GN=TMOD1 PE=1 SV=1	TMOD1;	2	12	75.27	p13832;p17642;	P28289;		0.88465	0.001262	6.86	6.34	5.24	5.26	0.001936	0.001306	5.38	5.79	4.045	4.564	0.000762	0.000882	3.49	5.81	3.22	5.12		0.88465	0.001936	0.000882	6.86	5.79	5.81	5.26	4.564	5.12	1.58037	-7.25551	-8.38974	4.5354	4.29076	4.29573	4.15226	3.94749	4.11334	0.000219033	0.00673667	0.000208028	0.00693467
FHDC1_HUMAN	FH2 domain-containing protein 1 OS=Homo sapiens GN=FHDC1 PE=1 SV=2	FHDC1;	2	3	24.95	p13882;p16437;	Q9C0D6;		17.01	19.62	29.53	33.42	38.72	44.67	15.8	16.14	19.78	27.28	36.39	48.07	15.58	18.29	28.97	31.43	31.08	35.32		19.62	16.14	18.29	33.42	27.28	31.43	44.67	48.07	35.32	0.122993	-0.158692	0.021723	0.89138	0.598512	0.80281	1.30997	1.4158	0.971153	0.00360618	0.0246185	0.00333256	0.0228891
PGM2_HUMAN	Phosphoglucomutase-2 OS=Homo sapiens GN=PGM2 PE=1 SV=4	PGM2;	18	108	524.49	p00201;p00202;p00784;p04825;p04826;p05022;p05409;p06542;p06543;p08868;p12312;p16055;p18226;p18706;p19331;p22753;p23229;p35729;	Q96G03;		116.17	111.943	193.115	197.013	250.856	257.783	104.128	119.558	180.894	180.131	247.254	227.527	117.052	117.01	204.922	188.838	211.452	196.38		116.17	119.558	117.052	197.013	180.894	204.922	257.783	247.254	211.452	-0.0175629	0.0239023	-0.00666042	0.744487	0.62134	0.801271	1.13235	1.07219	0.846526	0.000426598	0.00857022	0.000994159	0.0120262
MYO5B_HUMAN	Unconventional myosin-Vb OS=Homo sapiens GN=MYO5B PE=1 SV=3	MYO5B;	9	22	162.7	p02283;p15576;p19048;p19867;p21007;p24739;p24890;p35629;p36935;	Q9ULV0;		4.93775	5.88579	26.44	24.526	29.688	31.14	7.70584	7.70392	20.409	21.637	29.328	34.64	4.41129	5.08171	21.908	23.427	24.192	27.158		5.88579	7.70584	5.08171	26.44	21.637	23.427	31.14	34.64	27.158	-0.0807098	0.308007	-0.292632	2.08671	1.79748	1.91216	2.32275	2.47642	2.12536	0.0003892	0.00833371	0.000420021	0.00835343
ACSL3_HUMAN	Long-chain-fatty-acid--CoA ligase 3 OS=Homo sapiens GN=ACSL3 PE=1 SV=3	ACSL3;	21	109	497.477	p00439;p00867;p01457;p04441;p07401;p10498;p11151;p12199;p12865;p14353;p20930;p25101;p25290;p25291;p31130;p31131;p31635;p33423;p34261;p34958;p35894;	O95573;		69.9632	83.6119	186.208	198.78	236.74	265.86	68.2608	72.395	137.219	147.132	264.5	266.24	79.5498	72.1193	187.32	154.183	188.06	207.81		83.6119	72.395	79.5498	198.78	147.132	187.32	265.86	266.24	207.81	0.0906687	-0.11715	0.0188182	1.34006	0.905995	1.25439	1.75956	1.76162	1.40415	0.00343792	0.0241358	0.00103241	0.0121097
RT36_HUMAN	28S ribosomal protein S36, mitochondrial OS=Homo sapiens GN=MRPS36 PE=1 SV=2	MRPS36;	4	22	167.97	p04978;p22256;p27930;p29437;	P82909;		11.0807	3.95126	30.3	33.66	29.28	28.8409	3.73194	4.89665	33.54	37.01	26.5712	33.19	13.9104	7.25944	36.45	38.73	31.52	28.2611		11.0807	4.89665	13.9104	33.66	37.01	38.73	29.28	33.19	31.52	0.153454	-1.02472	0.481573	1.75645	1.89333	1.95886	1.55533	1.73616	1.66168	0.000964686	0.0123332	0.00179028	0.0160605
NALP7_HUMAN	NACHT, LRR and PYD domains-containing protein 7 OS=Homo sapiens GN=NLRP7 PE=1 SV=1	NLRP7;	15	56	591.13	p03916;p04517;p07116;p08307;p09208;p14828;p17657;p20300;p21506;p23747;p23748;p25061;p26893;p32461;p35564;	Q8WX94;		40.0952	47.8447	114.11	122.56	98.6485	95.9909	30.2438	31.2669	111.71	111.49	94.4312	104.84	37.847	36.2071	131.3	128.02	63.9815	75.5481		47.8447	31.2669	37.847	122.56	111.71	131.3	98.6485	104.84	75.5481	0.295395	-0.318328	-0.0427828	1.65245	1.51872	1.75183	1.33933	1.42715	0.954432	0.000369412	0.00820683	0.00595765	0.0323046
HMGB2_HUMAN	High mobility group protein B2 OS=Homo sapiens GN=HMGB2 PE=1 SV=2	HMGB2;	12	143	279.157	p08829;p13119;p16726;p16727;p16728;p16845;p16971;p18966;p18967;p28248;p28249;p28871;	P26583;		257.178	275.351	493.46	609.06	533.601	495.397	190.215	213.921	548.13	573.5	524.46	564.22	282.369	282.116	565.41	634.63	484.5	379.39		275.351	213.921	282.369	609.06	573.5	634.63	533.601	564.22	484.5	0.0983041	-0.265889	0.134615	1.24362	1.15682	1.30295	1.05279	1.13329	0.913528	0.000241276	0.00693905	0.00105272	0.0121821
IGF2_HUMAN	Insulin-like growth factor II OS=Homo sapiens GN=IGF2 PE=1 SV=1	IGF2;	2	4	67.62	p08959;p28033;	P01344;		0.87865	0.001262	4.59	4.77	4.71	2.9	1.76097	0.734653	3.68	2.045	5.95	3.8	0.000762	0.719441	3.66	1.43075	5.33	4.63		0.87865	1.76097	0.719441	4.77	3.68	3.66	4.71	5.95	5.33	-0.349734	0.653274	-0.638146	2.09089	1.71661	1.70875	2.07263	2.4098	2.25104	0.00397467	0.0260635	0.000952088	0.0117598
COR1A_HUMAN	Coronin-1A OS=Homo sapiens GN=CORO1A PE=1 SV=4	CORO1A;	4	16	197.42	p00220;p03635;p04079;p35066;	P31146;		0.49795	0.314893	7.81052	24.24	6.29	15.71	0.003872	0.145706	9.97	16.45	6.01118	14.79	0.129143	0.142323	20.91	17.88	14.12	2.5572		0.49795	0.145706	0.142323	24.24	16.45	20.91	15.71	14.79	14.12	0.926473	-0.846468	-0.880359	6.53172	5.97242	6.31852	5.90601	5.81895	5.75207	0.000854481	0.0115347	6.69601e-06	0.00294076
RAB6C_HUMAN	Ras-related protein Rab-6C OS=Homo sapiens GN=RAB6C PE=1 SV=2	RAB6C; RAB6B; RAB6A;	3	37	150.69	p05188;p05189;p35857;	Q9H0N0; Q9NRW1; P20340;		27.7206	30.99	64.98	76.39	74.43	79.99	25.371	31.2507	47.08	59.36	79.71	87.76	29.37	27.45	72.78	61.41	82.38	73.21		30.99	31.2507	29.37	76.39	59.36	72.78	79.99	87.76	82.38	0.0212499	0.0333335	-0.0562096	1.32283	0.958938	1.25299	1.38927	1.52301	1.43174	0.00171281	0.0164469	2.40334e-05	0.00438981
CHMP3_HUMAN		CHMP3;	3	19	28.36	p14818;p15309;p24864;	Q9Y3E7;		14.08	6.91063	19.51	13.42	22.49	21.83	14.21	12.42	19.88	16.12	21.63	22.09	11.9	9.54	15.22	17.03	27.62	28.62		14.08	14.21	11.9	19.51	19.88	17.03	22.49	22.09	28.62	0.0717733	0.0850325	-0.170913	0.54234	0.569444	0.346204	0.74741	0.721519	1.09515	0.00976537	0.0437354	0.00799973	0.0387567
ARMT1_HUMAN	Protein-glutamate O-methyltransferase OS=Homo sapiens GN=ARMT1 PE=1 SV=1	C6orf211;	15	106	580.94	p00649;p00650;p01162;p03288;p05169;p14364;p15357;p20244;p21309;p21310;p23916;p23917;p31168;p31169;p33689;	Q9H993;		37.5679	63.1958	253.159	271.821	331.222	372.343	46.8429	55.271	255.84	266.791	364.44	425.03	57.5765	63.2829	285.588	295.445	282.232	302.897		63.1958	55.271	63.2829	271.821	266.791	295.445	372.343	425.03	302.897	0.0609104	-0.132396	0.0628973	2.16567	2.13872	2.2859	2.61964	2.81057	2.32184	1.91999e-05	0.00382384	0.000990114	0.0120262
GOGA3_HUMAN	Golgin subfamily A member 3 OS=Homo sapiens GN=GOLGA3 PE=1 SV=2	GOLGA3;	28	114	464.81	p02013;p02309;p02585;p05133;p05509;p06754;p06755;p07137;p07339;p07340;p07819;p15396;p18436;p18437;p18525;p19153;p20943;p20994;p22556;p26042;p26780;p26886;p27619;p28273;p28595;p31430;p34030;p34769;	Q08378;		21.9265	35.0802	111.044	106.946	122.516	130.014	33.3097	32.0891	90.6252	97.4301	133.218	142.732	28.4123	38.6133	97.7623	121.124	122.54	120.389		35.0802	33.3097	38.6133	111.044	97.4301	121.124	130.014	142.732	122.54	-0.0239621	-0.0986777	0.114478	1.63844	1.44975	1.76379	1.86598	2.00061	1.78056	0.000458375	0.00875692	9.46585e-05	0.00578501
MDHM_HUMAN	Malate dehydrogenase, mitochondrial OS=Homo sapiens GN=MDH2 PE=1 SV=3	MDH2;	25	430	1048.57	p00919;p00920;p02106;p02107;p06693;p09979;p09980;p10342;p10343;p12498;p12820;p14088;p15416;p16636;p21844;p21845;p23024;p24978;p29593;p29594;p32918;p32919;p34606;p34607;p35073;	P40926;		2179.34	1991.97	3350.65	3393.07	3329.91	3747.61	1880.6	2064.65	3028.87	3383.36	3626.24	4080.89	2164.25	2418.13	3547.95	3821.4	3750.01	4166.43		2179.34	2064.65	2418.13	3393.07	3383.36	3821.4	3747.61	4080.89	4166.43	-0.0271279	-0.105122	0.122874	0.611572	0.607438	0.783082	0.754952	0.877864	0.907792	0.0018075	0.0170031	0.00041905	0.00835343
PFKAP_HUMAN	ATP-dependent 6-phosphofructokinase, platelet type OS=Homo sapiens GN=PFKP PE=1 SV=2	PFKP;	24	154	595.254	p01300;p01973;p02640;p04772;p06835;p07442;p08455;p09291;p09914;p11223;p11224;p14489;p16553;p16599;p20826;p23930;p25198;p25217;p27448;p28346;p31609;p31610;p35214;p36729;	Q01813;		136.504	201.377	233.702	286.501	262.292	357.51	157.967	195.53	247.328	259.205	351.98	382.222	164.437	194.759	300.053	270.371	264.315	297.806		201.377	195.53	194.759	286.501	259.205	300.053	357.51	382.222	297.806	0.0300791	-0.012429	-0.0181327	0.538718	0.394273	0.605398	0.858163	0.954588	0.594552	0.00225588	0.019435	0.00410096	0.0259271
TOLIP_HUMAN	Toll-interacting protein OS=Homo sapiens GN=TOLLIP PE=1 SV=1	TOLLIP;	2	13	132.21	p11829;p13673;	Q9H0E2;		5.73	2.47063	20.71	16.35	21.06	22.3	5.84	7.81	16.03	16.54	21.37	22.37	2.53038	2.96044	14.85	19.23	20.62	20.86		5.73	7.81	2.96044	20.71	16.54	19.23	22.3	22.37	20.86	0.059065	0.505852	-0.893658	1.91279	1.58842	1.80582	2.0195	2.02402	1.9232	0.00201231	0.01808	0.000390835	0.00813131
AP1G1_HUMAN	AP-1 complex subunit gamma-1 OS=Homo sapiens GN=AP1G1 PE=1 SV=5	AP1G1;	10	71	274.12	p00416;p04560;p07285;p13935;p17468;p24435;p29973;p32378;p33935;p37254;	O43747;		29.4856	33.7913	43.911	62.0308	50.184	72.24	26.8419	33.9107	55.6206	67.7616	40.9314	73.19	29.5708	36.3061	47.2367	60.9507	53.0915	66.1611		33.7913	33.9107	36.3061	62.0308	67.7616	60.9507	72.24	73.19	66.1611	-0.0370106	-0.0319223	0.0665527	0.839323	0.966806	0.813983	1.05914	1.07799	0.932322	0.000217649	0.00673667	0.000107405	0.00608472
NIT2_HUMAN	Omega-amidase NIT2 OS=Homo sapiens GN=NIT2 PE=1 SV=1	NIT2;	17	150	566.01	p01096;p02855;p02856;p06009;p08592;p14385;p15847;p16111;p16112;p16786;p16854;p22471;p26771;p28136;p31510;p33507;p36390;	Q9NQR4;		49.4465	60.1592	208.658	217.66	233.317	258.852	46.8768	57.8779	181.421	202.061	252.57	274.36	52.7088	53.1101	209.531	229.427	215.892	225.923		60.1592	57.8779	53.1101	217.66	202.061	229.427	258.852	274.36	225.923	0.0765814	0.0208101	-0.103217	1.9318	1.82452	2.00776	2.18185	2.2658	1.98556	4.12211e-05	0.00456093	0.000170144	0.00665491
GPCP1_HUMAN	Glycerophosphocholine phosphodiesterase GPCPD1 OS=Homo sapiens GN=GPCPD1 PE=1 SV=2	GPCPD1;	11	62	296.474	p02725;p04026;p07199;p07403;p10214;p13272;p16558;p21786;p24806;p28265;p36987;	Q9NPB8;		13.194	16.0799	68.89	58.044	66.9	70.77	21.4268	27.3473	56.41	65.56	58.84	76.75	26.6519	35.9358	57.062	68.15	68.93	70.43		16.0799	27.3473	35.9358	68.89	65.56	68.15	70.77	76.75	70.43	-0.718245	0.0478939	0.441918	1.38079	1.30931	1.36521	1.41964	1.53666	1.41269	0.00214874	0.0187878	0.00163468	0.0153215
PI16_HUMAN	Peptidase inhibitor 16 OS=Homo sapiens GN=PI16 PE=1 SV=1	PI16;	8	46	187.59	p02418;p10642;p14184;p14185;p20523;p27744;p27745;p35768;	Q6UXB8;		37.7413	38.4295	161.897	183.158	228.52	231.87	33.9548	32.2356	148.51	158.847	232.1	236.828	41.6985	43.3768	173.34	199.72	189.856	193.39		38.4295	33.9548	43.3768	183.158	158.847	199.72	231.87	236.828	193.39	-0.00590137	-0.184499	0.168806	2.2469	2.04145	2.37179	2.58713	2.61765	2.32532	0.000309286	0.00759239	0.000201277	0.00693247
ANR28_HUMAN	Serine/threonine-protein phosphatase 6 regulatory ankyrin repeat subunit A OS=Homo sapiens GN=ANKRD28 PE=1 SV=5	ANKRD28; ANKRD44;	5	14	50.55	p02824;p10326;p20326;p31750;p36470;	O15084; Q8N8A2;		9.004	9.31763	19.41	19.98	12.43	15.25	7.538	7.763	14.97	16.91	15.6212	16.37	9.184	8.363	21.67	24.81	12.5115	14.89		9.31763	7.763	9.184	19.98	16.91	24.81	15.25	16.37	14.89	0.0898763	-0.173473	0.0690357	1.1904	0.949718	1.50276	0.80065	0.902896	0.766185	0.00738055	0.037137	0.000539768	0.00915266
TRI47_HUMAN	Tripartite motif-containing protein 47 OS=Homo sapiens GN=TRIM47 PE=1 SV=2	TRIM47;	3	12	46.2	p04095;p09408;p17753;	Q96LD4;		25.3097	25.6394	62.336	51.95	65.817	66.18	23.64	22.3107	53.52	56.71	84.078	56.997	29.261	24.505	67.3	55.86	74.4415	74.105		25.6394	23.64	29.261	62.336	56.71	67.3	66.18	84.078	74.4415	-0.0301099	-0.147242	0.160507	1.25159	1.11513	1.36213	1.33792	1.68326	1.50763	0.000492575	0.00903105	0.00085213	0.0112093
ZCCHV_HUMAN	Zinc finger CCCH-type antiviral protein 1 OS=Homo sapiens GN=ZC3HAV1 PE=1 SV=3	ZC3HAV1;	30	185	844.33	p02543;p02685;p03182;p05148;p06725;p08954;p09298;p09935;p10059;p15405;p16763;p19273;p21633;p23933;p24145;p26763;p26764;p28066;p28067;p28619;p29214;p29384;p29804;p32278;p32441;p32685;p32892;p35989;p37114;p37115;	Q7Z2W4;		94.8503	117.321	215.216	201.544	196.283	182.29	80.0608	81.0516	193.193	191.846	187.076	187.063	83.0938	85.5953	200.31	207.178	168.214	173.021		117.321	81.0516	85.5953	215.216	193.193	207.178	196.283	187.076	173.021	0.309695	-0.223853	-0.145161	1.18502	1.02927	1.13011	1.05217	0.982859	0.870183	0.00107957	0.012513	0.00238148	0.0188436
BLVRB_HUMAN	Flavin reductase (NADPH) OS=Homo sapiens GN=BLVRB PE=1 SV=3	BLVRB;	8	51	187.25	p03390;p12617;p20950;p20951;p23846;p32219;p32220;p37263;	P30043;		17.7813	19.278	59.55	55.24	31.552	44.9229	10.324	19.642	31.6306	46.48	37.8412	49.22	15.341	25.06	47.6903	62.748	27.7615	40.27		19.278	19.642	25.06	59.55	46.48	62.748	44.9229	49.22	40.27	-0.145703	-0.118717	0.232728	1.48144	1.12395	1.55691	1.07479	1.20659	0.917047	0.00277478	0.0219698	0.00181509	0.0162087
GRN_HUMAN	Granulins OS=Homo sapiens GN=GRN PE=1 SV=2	GRN;	6	26	57.33	p03232;p03422;p12582;p21223;p26007;p26008;	P28799;		7.51195	9.68189	23.5975	25.157	26.992	28.757	8.5229	9.21196	27.527	29.1531	27.921	32.217	9.86114	7.34132	19.7763	18.5105	35.717	42.555		9.68189	9.21196	9.86114	25.157	29.1531	19.7763	28.757	32.217	42.555	0.014511	-0.0572702	0.0409767	1.39211	1.6048	1.04492	1.58506	1.74897	2.15048	0.00516327	0.0298835	0.00386618	0.0250857
ETHE1_HUMAN	Persulfide dioxygenase ETHE1, mitochondrial OS=Homo sapiens GN=ETHE1 PE=1 SV=2	ETHE1;	2	4	56.22	p14138;p21838;	O95571;		1.83065	1.61063	9.3	11.09	11.2005	10.21	0.001936	4.00065	0.001182	7.57	13.77	10.95	3.56038	4.06044	2.97333	10.15	11.65	10.05		1.83065	4.00065	4.06044	11.09	7.57	10.15	11.2005	13.77	11.65	-0.848906	0.278973	0.300374	1.74993	1.19903	1.62215	1.76423	2.06219	1.821	0.00795026	0.0388378	0.00117637	0.0129489
BAZ2A_HUMAN	Bromodomain adjacent to zinc finger domain protein 2A OS=Homo sapiens GN=BAZ2A PE=1 SV=4	BAZ2A;	5	25	220.45	p07681;p10548;p12972;p17593;p22765;	Q9UIF9;		4.98065	151.51	306.97	391.916	355.322	304.102	124.666	123.057	289.979	440.881	366.104	358.528	169.616	212.802	128.04	444.75	346.121	412.308		151.51	124.666	212.802	391.916	440.881	444.75	355.322	366.104	412.308	-0.105394	-0.386739	0.384705	1.26574	1.43558	1.44819	1.12432	1.16745	1.33892	0.00107824	0.012513	0.00238347	0.0188436
MIC13_HUMAN		GTDC1; QIL1;	3	13	62.03	p06699;p12063;p16216;	Q4AE62; Q5XKP0;		17.72	17.14	31.17	33.17	33.55	38.48	13.31	13.41	23.06	26.65	38.37	45.94	18.81	18.27	34.07	36.03	35.68	35.38		17.72	13.41	18.81	33.17	26.65	36.03	38.48	45.94	35.68	0.0901453	-0.311924	0.176267	0.994646	0.678902	1.11397	1.20888	1.46452	1.09988	0.00903508	0.0416141	0.00254642	0.0193021
UBFD1_HUMAN	Ubiquitin domain-containing protein UBFD1 OS=Homo sapiens GN=UBFD1 PE=1 SV=2	UBFD1;	5	49	201.17	p11273;p12008;p15164;p15165;p18552;	O14562;		23.35	23.74	29.42	33.6908	53.3	47.95	18.643	21.85	39.65	39.02	43.02	43.326	19.699	14.1204	35.53	38.42	40.4	37.1411		23.74	21.85	19.699	33.6908	39.65	38.42	53.3	43.326	40.4	0.125442	0.00575584	-0.143755	0.630476	0.865443	0.81998	1.29226	0.993356	0.892478	0.00199895	0.0180429	0.00421362	0.026308
GALK1_HUMAN	Galactokinase OS=Homo sapiens GN=GALK1 PE=1 SV=1	GALK1;	12	76	442.86	p06202;p08358;p12890;p13245;p13435;p16393;p17931;p20526;p23470;p26708;p28977;p28994;	P51570;		37.8599	33.6626	117.611	122.811	111.19	101.632	26.4799	32.0546	109.27	98.6631	104.431	97.4231	26.7475	28.4294	141.553	122.091	96.0415	99.8681		37.8599	32.0546	28.4294	122.811	109.27	141.553	111.19	104.431	99.8681	0.207798	-0.0323424	-0.205489	1.90549	1.73695	2.1104	1.76208	1.67161	1.60715	0.000711588	0.0104112	7.19894e-05	0.00558809
COG2_HUMAN	Conserved oligomeric Golgi complex subunit 2 OS=Homo sapiens GN=COG2 PE=1 SV=1	COG2;	2	4	66.7	p27843;p28416;	Q14746;		9.39065	8.35	43.79	46.44	41.68	38.2	7.82	7.29	40.47	39.83	39.96	39.07	11.89	9.8	47.72	43.82	39.04	39.24		9.39065	7.82	11.89	46.44	40.47	47.72	41.68	39.96	39.24	-0.046792	-0.310848	0.29366	2.25928	2.06076	2.29851	2.10327	2.04247	2.01624	0.000154912	0.00590173	2.5122e-05	0.00438981
CCD93_HUMAN	Coiled-coil domain-containing protein 93 OS=Homo sapiens GN=CCDC93 PE=1 SV=2	CCDC93;	2	2	28.16	p23452;p32410;	Q567U6;		0.63965	0.420631	2.532	1.807	2.663	1.816	0.531968	0.605653	0.912591	1.901	2.516	1.426	0.515381	0.559441	2.333	1.91	0.8745	2.728		0.63965	0.605653	0.559441	2.532	1.901	2.333	2.663	2.516	2.728	0.0885229	0.00973166	-0.104774	2.07345	1.65993	1.95535	2.14622	2.0643	2.18101	0.000915485	0.0119866	6.96031e-06	0.00294076
TBC23_HUMAN	TBC1 domain family member 23 OS=Homo sapiens GN=TBC1D23 PE=1 SV=3	TBC1D23;	5	11	141.41	p04576;p08412;p10491;p23508;p36505;	Q9NUY8;		5.2703	4.21289	26.0405	31.9408	23.9705	20.4209	11.776	5.45131	24.3906	25.5316	23.3612	26.9816	8.32476	7.97088	27.3933	29.2007	20.7515	16.9011		5.2703	11.776	8.32476	31.9408	25.5316	29.2007	23.9705	26.9816	20.7515	-0.682263	0.477626	-0.0227387	1.91718	1.59406	1.78779	1.50304	1.67375	1.295	0.00150437	0.0152901	0.00403557	0.0256797
PYGM_HUMAN	Glycogen phosphorylase, muscle form OS=Homo sapiens GN=PYGM PE=1 SV=6	PYGL; PYGB; PYGM;	9	135	170.19	p00226;p24321;p30551;p30552;p32657;p33718;p33793;p34375;p36503;	P06737; P11216; P11217;		117.531	119.871	387.34	402.188	449.813	466.339	93.814	100.731	328.02	334.462	448.647	513.601	118.347	115.273	403.633	407.89	383.512	398.935		119.871	100.731	118.347	402.188	334.462	407.89	466.339	513.601	398.935	0.0853739	-0.165602	0.0669235	1.83177	1.56574	1.85208	2.04527	2.18454	1.82005	0.000385586	0.00831703	0.000511572	0.00889393
KI21B_HUMAN	Kinesin-like protein KIF21B OS=Homo sapiens GN=KIF21B PE=1 SV=2	KIF21B;	2	3	98.09	p19493;p27519;	O75037;		1.05065	1.392	4.947	5.152	7.1	6.953	0.763968	0.945	3.711	3.895	7.519	8.899	1.487	1.827	5.761	6.19	5.605	5.617		1.392	0.945	1.827	5.152	3.895	6.19	7.1	8.899	5.617	0.00415164	-0.554621	0.396469	1.89213	1.48862	2.15693	2.35481	2.68064	2.01679	0.00654513	0.0345016	0.00407514	0.0258753
AIFM1_HUMAN	Apoptosis-inducing factor 1, mitochondrial OS=Homo sapiens GN=AIFM1 PE=1 SV=1	AIFM1;	21	201	521.42	p00185;p01670;p03373;p04065;p07446;p14943;p14944;p15644;p17433;p17434;p17493;p20547;p27996;p29172;p29349;p30953;p33121;p33224;p34141;p34463;p35519;	O95831;		270.812	273.816	513.022	532.412	535.089	551.359	231.135	259.034	411.282	476.215	519.956	593.113	298.887	361.027	472.433	570.767	522.109	636.172		273.816	259.034	361.027	532.412	476.215	570.767	551.359	593.113	636.172	-0.121907	-0.201974	0.276994	0.837427	0.676497	0.937788	0.887877	0.993192	1.0943	0.0055548	0.031127	0.0018137	0.0162087
HIBCH_HUMAN	3-hydroxyisobutyryl-CoA hydrolase, mitochondrial OS=Homo sapiens GN=HIBCH PE=1 SV=2	HIBCH;	10	60	253.23	p00776;p01005;p02960;p02961;p07577;p08382;p13598;p17782;p23424;p31477;	Q6NVY1;		48.6076	45.7496	109.35	106.01	111.2	111.142	45.196	44.538	92.232	96.742	129.601	120.66	66.677	54.544	116.24	105.13	124.89	107.196		48.6076	45.196	66.677	109.35	96.742	116.24	111.2	129.601	124.89	-0.138182	-0.24317	0.317824	1.03152	0.854777	1.11967	1.05572	1.27664	1.22322	0.00355056	0.024421	0.00138537	0.0142346
EXOC2_HUMAN	Exocyst complex component 2 OS=Homo sapiens GN=EXOC2 PE=1 SV=1	EXOC2;	4	4	32.53	p10951;p13074;p18524;p19886;	Q96KP1;		18.779	37.2906	52.24	64.72	48.714	85.73	41.772	29.3513	52.552	54.28	49.21	85.15	39.527	41.61	62.02	70.88	53.71	64.78		37.2906	41.772	41.61	64.72	54.28	70.88	85.73	85.15	64.78	-0.109251	0.0544721	0.0488662	0.686148	0.432357	0.817315	1.09174	1.08194	0.687484	0.0103613	0.0456038	0.00553593	0.0311104
ATD3C_HUMAN	ATPase family AAA domain-containing protein 3C OS=Homo sapiens GN=ATAD3C PE=2 SV=2	ATAD3C; ATAD3B;	2	41	236.6	p18681;p20320;	Q5T2N8; Q5T9A4;		12.1	11.48	39.9	44.1	33.6	34.5	8.99	9.57	32.6	34.7	33.9	37.6	10.09	11.77	40.8	44	30.8	30.7		12.1	9.57	11.77	44.1	34.7	44	34.5	37.6	30.8	0.118395	-0.220022	0.078502	1.98417	1.63832	1.98089	1.62998	1.75412	1.46632	0.000755958	0.0105349	0.000399071	0.00824419
PRDX3_HUMAN	Thioredoxin-dependent peroxide reductase, mitochondrial OS=Homo sapiens GN=PRDX3 PE=1 SV=3	PRDX3;	14	164	371.63	p00875;p00876;p04783;p04784;p05647;p05648;p11371;p12088;p13014;p13015;p24064;p24065;p24066;p30094;	P30048;		525.84	503.91	881.37	966.8	933.52	1010.24	415.025	424.96	831.03	857.47	1133.77	1134.62	655.36	653.48	975.67	1027.27	1034.61	1028.34		525.84	424.96	655.36	966.8	857.47	1027.27	1010.24	1134.62	1034.61	-0.0259573	-0.333254	0.291706	0.852636	0.679505	0.940162	0.916045	1.08356	0.950434	0.00753323	0.0375792	0.00240242	0.0188436
OXA1L_HUMAN	Mitochondrial inner membrane protein OXA1L OS=Homo sapiens GN=OXA1L PE=1 SV=3	OXA1L;	5	25	81.98	p02593;p06545;p14395;p17708;p24867;	Q15070;		10.7996	35.829	64.8912	65.07	81.52	60.4109	36.71	39.757	64.7	51.0416	76.9	74.9815	46.3504	36.9414	56.2586	62.1007	62.52	56.09		35.829	39.757	46.3504	65.07	64.7	62.1007	81.52	76.9	62.52	-0.181966	-0.0318853	0.189487	0.678898	0.670671	0.611516	1.00406	0.919889	0.621224	0.00190624	0.0176681	0.00706577	0.0359233
SCO2_HUMAN	Protein SCO2 homolog, mitochondrial OS=Homo sapiens GN=SCO2 PE=1 SV=3	SCO2;	4	39	33.36	p12867;p20008;p27097;p27912;	O43819;		136.508	166.669	326.595	412.25	378.76	331.96	152.097	151.424	309.34	464.15	131.11	388.2	184.392	94.485	144.11	464.97	129.51	443.06		166.669	152.097	184.392	412.25	464.15	464.97	378.76	388.2	443.06	-0.00906535	-0.141056	0.136728	1.29747	1.46854	1.47109	1.17524	1.21075	1.40145	0.000145824	0.00569607	0.000439435	0.008453
DNM3L_HUMAN	DNA (cytosine-5)-methyltransferase 3-like OS=Homo sapiens GN=DNMT3L PE=1 SV=3	DNMT3L;	12	91	420.75	p03566;p04632;p07408;p07409;p09297;p13431;p13443;p23772;p24183;p34278;p34279;p35637;	Q9UJW3;		50.1146	42.2284	246.24	266.66	296.45	335.34	13.4538	44.3896	219.35	254.46	327.37	342.37	39.4313	49.5768	259.24	287.35	236.81	263.54		50.1146	44.3896	49.5768	266.66	254.46	287.35	335.34	342.37	263.54	0.0613869	-0.113625	0.0458186	2.47308	2.40552	2.58089	2.80371	2.83364	2.4561	2.24469e-05	0.00424826	0.000461292	0.00855235
SYWC_HUMAN	Tryptophan--tRNA ligase, cytoplasmic OS=Homo sapiens GN=WARS PE=1 SV=2	WARS;	24	190	552.267	p00419;p00420;p01048;p01704;p04319;p04812;p04813;p04901;p05682;p05683;p06428;p06429;p08380;p11123;p11124;p13424;p13805;p16442;p16443;p17035;p17136;p21409;p23400;p23401;	P23381;		273.934	319.057	795.796	792.03	724.327	718.45	291.154	267.076	643.411	710.88	729.67	697.74	319.754	312.912	806.64	818.27	532.62	565.42		319.057	291.154	319.754	795.796	710.88	818.27	724.327	729.67	565.42	0.0416003	-0.0904316	0.0447485	1.36018	1.19739	1.40036	1.22443	1.23503	0.867109	0.000166146	0.00613067	0.0026713	0.0199396
TMX2_HUMAN	Thioredoxin-related transmembrane protein 2 OS=Homo sapiens GN=TMX2 PE=1 SV=1	TMX2;	6	32	148.96	p00947;p03035;p06439;p26454;p35088;p36909;	Q9Y320;		29.981	20.2503	55.0135	57.3208	45.604	87.24	24.18	23.7743	39.387	67.78	78.8	87.42	12.7904	14.8619	63.23	87.87	71.7915	81.6711		29.981	24.18	14.8619	57.3208	67.78	87.87	87.24	87.42	81.6711	0.381937	0.0717008	-0.630495	1.31695	1.55875	1.93326	1.92288	1.92585	1.82771	0.00861977	0.0405885	0.000200099	0.00693247
CIRBP_HUMAN	Cold-inducible RNA-binding protein OS=Homo sapiens GN=CIRBP PE=1 SV=1	CIRBP;	4	37	116.54	p03678;p05306;p10781;p36516;	Q14011;		34.98	40.63	74.68	83.11	67.62	75.12	26.62	30.23	69.45	75.31	77.31	78.96	38.66	44.26	82.93	73.87	69.02	68.16		40.63	30.23	44.26	83.11	75.31	82.93	75.12	78.96	69.02	0.0824413	-0.344123	0.205899	1.11492	0.972737	1.11179	0.969093	1.04102	0.84691	0.00103259	0.0123889	0.00213234	0.0178466
NALP2_HUMAN	NACHT, LRR and PYD domains-containing protein 2 OS=Homo sapiens GN=NLRP2 PE=1 SV=1	NLRP2;	16	87	411.07	p00176;p00800;p04518;p05603;p07865;p12709;p14696;p14725;p18763;p19219;p20484;p21490;p24337;p24793;p29808;p30695;	Q9NX02;		15.8108	40.363	109.94	123.839	145.81	131.051	23.3007	37.0365	107.29	113.14	153.5	147.333	27.2347	41.112	127.28	118.301	118.369	113.818		40.363	37.0365	41.112	123.839	113.14	127.28	145.81	153.5	118.369	0.0310419	-0.0930443	0.0575652	1.6484	1.51804	1.68794	1.88402	1.95817	1.58323	5.0685e-05	0.00462586	0.000747235	0.01055
S39A4_HUMAN	Zinc transporter ZIP4 OS=Homo sapiens GN=SLC39A4 PE=1 SV=3	SLC39A4;	4	16	47.7	p00495;p01043;p01876;p27632;	Q6P5W5;		3.07065	1.14189	23.91	13.5215	21.8011	19.7509	2.2129	1.73196	12.9212	7.43314	21.8324	17.4016	1.58114	2.20132	17.3633	10.6187	27.003	15.0022		3.07065	2.2129	2.20132	23.91	12.9212	17.3633	21.8011	21.8324	27.003	0.299528	-0.173075	-0.180645	3.26053	2.37265	2.79896	3.12731	3.12938	3.43603	0.00828664	0.039684	0.000275429	0.00743002
STMN1_HUMAN	Stathmin OS=Homo sapiens GN=STMN1 PE=1 SV=3	STMN1;	10	144	240.57	p01246;p02520;p02521;p04785;p04786;p07931;p08012;p08013;p12851;p28656;	P16949;		260.173	294.728	959.348	892.56	747.062	767.23	270.584	236.31	856.47	923.86	847.468	967.32	303.8	287.493	867.85	951.63	676.43	835.741		294.728	270.584	303.8	959.348	923.86	951.63	767.23	967.32	835.741	0.0248045	-0.0985031	0.0685423	1.72747	1.67309	1.71582	1.40508	1.73941	1.52848	1.49084e-06	0.00124953	0.000678614	0.0100787
TCEA1_HUMAN	Transcription elongation factor A protein 1 OS=Homo sapiens GN=TCEA1 PE=1 SV=2	TCEA1; TCEA2;	16	153	469.21	p05410;p07490;p07647;p16839;p16840;p17283;p23450;p23631;p23807;p24257;p24258;p25211;p26954;p27894;p27895;p30957;	P23193; Q15560;		79.8329	83.269	138.778	153.214	189.994	173.303	83.7829	79.8267	135.575	134.554	194.253	172.516	80.895	99.921	171.522	176.79	136.353	156.083		83.269	83.7829	99.921	153.214	135.575	176.79	189.994	194.253	156.083	-0.0958796	-0.0870027	0.167129	0.783817	0.607356	0.990306	1.09422	1.12621	0.810582	0.00727388	0.0368445	0.00234669	0.0188436
PPCS_HUMAN	Phosphopantothenate--cysteine ligase OS=Homo sapiens GN=PPCS PE=1 SV=2	PPCS;	4	18	40.02	p15983;p20314;p26898;p35486;	Q9HAB8;		3.61965	4.033	19.161	13.002	20.317	17.04	4.08997	3.60165	14.178	11.684	20.82	17.16	4.407	3.79	13.263	12.55	15.76	14.96		4.033	4.08997	4.407	19.161	14.178	13.263	20.317	20.82	15.76	-0.0504949	-0.0302588	0.0774486	2.19775	1.76323	1.66699	2.28227	2.31755	1.91585	0.00347299	0.0241358	0.000786811	0.0108617
ATD3B_HUMAN	ATPase family AAA domain-containing protein 3B OS=Homo sapiens GN=ATAD3B PE=1 SV=1	ATAD3A; ATAD3B;	14	85	487.83	p04188;p04509;p08488;p11385;p12874;p13725;p13865;p19258;p19259;p19674;p19675;p21734;p27083;p27084;	Q9NVI7; Q5T9A4;		49.959	59.8649	168.16	157.07	137.81	137.521	54.8229	54.2073	144.87	143.34	132.91	161.002	59.9834	55.5983	156.03	168.72	140.367	124.165		59.8649	54.8229	59.9834	168.16	144.87	168.72	137.81	161.002	140.367	0.0401028	-0.0868278	0.0429554	1.53016	1.31508	1.53495	1.243	1.4674	1.26952	0.000219312	0.00673667	0.000305198	0.00745428
SRRT_HUMAN	Serrate RNA effector molecule homolog OS=Homo sapiens GN=SRRT PE=1 SV=1	SRRT;	15	96	231.17	p00645;p06420;p06633;p06788;p08193;p10052;p12439;p15652;p19455;p20144;p22756;p23061;p24248;p26803;p32676;	Q9BXP5;		156.738	137.573	233.727	352.601	260.102	122.918	120.518	114.266	246.94	278.563	308.77	152.577	126.908	141.274	303.949	304.398	262.753	118.321		156.738	120.518	141.274	352.601	278.563	304.398	260.102	308.77	262.753	0.167987	-0.21112	0.0181268	1.33767	0.997636	1.12559	0.898707	1.14616	0.913339	0.00202312	0.0181216	0.00191141	0.0166574
BAIP2_HUMAN	Brain-specific angiogenesis inhibitor 1-associated protein 2 OS=Homo sapiens GN=BAIAP2 PE=1 SV=1	BAIAP2;	8	32	142.69	p01284;p06513;p07175;p12468;p21363;p21744;p25901;p36836;	Q9UQB8;		9.96595	12.8113	51.93	34.9915	30.3705	24.6669	10.32	17.3607	41.5106	44.89	34.22	24.518	12.9338	14.4889	35.6683	30.6517	44.01	38.31		12.8113	17.3607	14.4889	51.93	44.89	35.6683	30.3705	34.22	44.01	-0.216634	0.221775	-0.0391002	1.80252	1.59235	1.2606	1.02863	1.20079	1.56378	0.00392019	0.0259591	0.00754691	0.0373967
ARL2_HUMAN	ADP-ribosylation factor-like protein 2 OS=Homo sapiens GN=ARL2 PE=1 SV=4	ARL2;	6	58	249.13	p07357;p09533;p11461;p20146;p20633;p25676;	P36404;		21.7313	17.6143	70.94	57.3408	51.2755	56.161	16.4619	12.512	51.5166	56.2306	55.2912	61.8316	17.5611	17.6313	39.5203	62.4507	48.953	53.6622		21.7313	16.4619	17.6313	70.94	56.2306	62.4507	56.161	61.8316	53.6622	0.223837	-0.176803	-0.0777967	1.93066	1.59542	1.74678	1.59363	1.73241	1.52797	0.000608561	0.00979548	0.000183272	0.00683896
MPI_HUMAN	Mannose-6-phosphate isomerase OS=Homo sapiens GN=MPI PE=1 SV=2	MPI;	6	41	121.31	p04693;p05336;p10389;p19767;p31513;p34299;	P34949;		10.9413	14.6213	45.408	44.27	41.03	38.215	5.89894	10.2587	37.426	41.2	43.539	45.429	18.8464	11.6764	49.32	52.58	39.637	33.536		14.6213	10.2587	18.8464	45.408	41.2	52.58	41.03	45.429	39.637	0.0045292	-0.506697	0.370749	1.63941	1.49911	1.85098	1.49314	1.64007	1.44331	0.0015484	0.0155823	0.000824069	0.011089
GWL_HUMAN	Serine/threonine-protein kinase greatwall OS=Homo sapiens GN=MASTL PE=1 SV=1	MAST3; MASTL; RPS6KA5; RPS6KA4; MAST4; MAST2; RPS6KA6; RPS6KA3; RPS6KA1; MAST1;	2	18	50.07	p20808;p21710;	O60307; Q96GX5; O75582; O75676; O15021; Q6P0Q8; Q9UK32; P51812; Q15418; Q9Y2H9;		3.07065	3.76	13.43	7.99	13.09	10.22	6.91	5.85	11.02	10.99	13.42	8.5	5.45	4.55	13.45	9.96	9.28	14.64		3.76	6.91	5.45	13.43	11.02	13.45	13.09	13.42	14.64	-0.515085	0.362868	0.0204389	1.32157	1.03623	1.32372	1.28458	1.3205	1.44603	0.00395566	0.0260054	0.00123923	0.0132734
TOM1_HUMAN	Target of Myb protein 1 OS=Homo sapiens GN=TOM1 PE=1 SV=2	TOM1;	7	46	322.02	p00062;p01035;p11339;p12372;p18344;p28274;p36278;	O60784;		14.76	19.6606	41.77	33.94	38.15	39.17	20.438	15.8543	38.1	30.91	42.21	42.45	21.478	20.5854	36.81	36.83	40.67	34.13		19.6606	20.438	21.478	41.77	38.1	36.83	39.17	42.45	40.67	-0.0621101	-0.00616792	0.06544	1.02505	0.892371	0.843462	0.932329	1.04834	0.986545	0.000306243	0.00759239	4.85227e-05	0.00520687
S100P_HUMAN	Protein S100-P OS=Homo sapiens GN=S100P PE=1 SV=2	S100P;	2	18	155.22	p07312;p37110;	P25815;		0.23065	0.001262	23.21	23.27	18.86	27.4	0.001936	0.001306	17.03	22.6	26.8	21.32	0.000762	0.000882	26.11	28	25.38	22.47		0.23065	0.001936	0.000882	23.27	22.6	28	27.4	26.8	25.38	1.56744	-5.32904	-6.46327	8.22407	8.18192	8.49102	8.45977	8.42783	8.34929	0.00013409	0.00569607	1.6238e-06	0.00294076
SHRM3_HUMAN		HSPA12B; SHROOM3; SEMA6B;	4	19	58.5137	p05526;p15628;p16868;p27595;	Q96MM6; Q8TF72; Q9H3T3;		21.92	34.6	48.27	55.24	46.12	47.07	25.94	27.94	48.89	48.67	42.29	53.64	24.37	22.63	50.84	59.15	43	51.48		34.6	27.94	24.37	55.24	48.89	59.15	47.07	53.64	51.48	0.256212	-0.0522277	-0.249453	0.931154	0.75498	1.02982	0.700248	0.88875	0.829452	0.00385208	0.0256743	0.00365347	0.024217
CPLX1_HUMAN	Complexin-1 OS=Homo sapiens GN=CPLX1 PE=1 SV=1	CPLX1;	2	15	50.31	p05737;p36816;	O14810;		2.31065	1.14063	10.34	7.95	10.06	8.7	1.18097	0.965653	9.07	9.26	2.65118	10	0.000762	3.41044	5.44	8.42	4.15	9.72		2.31065	1.18097	3.41044	10.34	9.26	8.42	10.06	10	9.72	0.00623444	-0.962094	0.567894	2.1681	2.00895	1.87176	2.12849	2.11986	2.07889	0.0011621	0.0130115	0.000305708	0.00745428
SNX5_HUMAN	Sorting nexin-5 OS=Homo sapiens GN=SNX5 PE=1 SV=1	SNX5;	14	88	122.87	p01697;p06267;p07476;p08212;p18947;p21588;p24428;p24719;p25135;p27897;p32390;p32391;p32594;p37368;	Q9Y5X3;		76.7706	80.5806	134.206	135.79	124.87	129.129	61.838	57.0613	117.021	138.375	120.486	145.59	73.031	70.3764	118.23	144.217	104.029	117.987		80.5806	61.838	73.031	135.79	138.375	144.217	129.129	145.59	117.987	0.166117	-0.215823	0.024193	0.918989	0.946195	1.00585	0.846425	1.01952	0.71624	0.00034993	0.00807059	0.00366124	0.024217
TMM70_HUMAN	Transmembrane protein 70, mitochondrial OS=Homo sapiens GN=TMEM70 PE=1 SV=2	TMEM70;	2	15	87.35	p22433;p29116;	Q9BUB7;		4.5169	4.14063	11.9005	12.045	12.075	12.451	3.2974	3.43065	9.788	10.064	11.703	12.979	3.8425	4.62044	11.047	12.507	11.574	11.677		4.5169	3.43065	4.62044	12.045	10.064	12.507	12.451	12.979	11.677	0.108613	-0.288237	0.141311	1.52364	1.26441	1.57794	1.57147	1.63139	1.47888	0.000942156	0.0121664	0.000107859	0.00608472
P5CR1_HUMAN	Pyrroline-5-carboxylate reductase 1, mitochondrial OS=Homo sapiens GN=PYCR1 PE=1 SV=2	PYCR1; PYCR2;	9	63	475.32	p03400;p03401;p05008;p06500;p06501;p07359;p15078;p18245;p18899;	P32322; Q96C36;		24.6686	40.9083	82.634	90.047	85.745	68.5909	30.7669	34.292	75.262	80.079	77.476	86.6186	39.2144	43.001	89.679	80.034	62.3115	63.2331		40.9083	34.292	43.001	90.047	80.079	89.679	85.745	86.6186	63.2331	0.0541817	-0.20034	0.12616	1.19247	1.02321	1.18656	1.12184	1.13647	0.682469	0.000353001	0.00809006	0.0084226	0.0398601
AT2B4_HUMAN	Plasma membrane calcium-transporting ATPase 4 OS=Homo sapiens GN=ATP2B4 PE=1 SV=2	ATP2B4;	6	45	308.224	p06507;p10286;p30697;p32017;p32299;p34201;	P23634;		14.2423	18.6546	59.19	54.29	45.1405	52.92	12.0639	14.8683	44.1006	36.78	48.18	51.56	18.161	14.4279	63.72	47.16	42.7915	44.01		18.6546	14.8683	18.161	59.19	44.1006	63.72	52.92	51.56	44.01	0.11478	-0.212513	0.0760902	1.7806	1.35604	1.88699	1.61906	1.5815	1.35308	0.00314103	0.0232389	0.000432025	0.00844896
LYPA1_HUMAN	Acyl-protein thioesterase 1 OS=Homo sapiens GN=LYPLA1 PE=1 SV=1	LYPLA1;	4	53	135.29	p01696;p02499;p31556;p32458;	O75608;		48.26	45.6	84.36	81.5	97.51	82.58	41.74	32.34	68.09	70.92	98.64	85.29	46.1	44.28	82.24	85.9	72.31	63.68		48.26	41.74	46.1	84.36	70.92	85.9	97.51	98.64	72.31	0.0891953	-0.120202	0.0231341	0.894926	0.64456	0.921025	1.10392	1.12054	0.672563	0.00240517	0.0201813	0.00743604	0.037092
ASGL1_HUMAN	Isoaspartyl peptidase/L-asparaginase OS=Homo sapiens GN=ASRGL1 PE=1 SV=2	ASRGL1;	4	17	133.21	p04773;p11387;p19265;p33439;	Q7L266;		2.9713	4.353	14.37	15.11	16.04	18.08	3.22197	6.17531	12.17	13.88	16.74	17.39	7.73838	8.07644	13.69	14.67	12.77	9.5311		4.353	6.17531	8.07644	15.11	13.88	14.67	18.08	17.39	12.77	-0.510626	-0.00612574	0.381083	1.2848	1.1623	1.24216	1.54369	1.48755	1.04205	0.00180841	0.0170031	0.00759552	0.0375109
TSTD1_HUMAN	Thiosulfate sulfurtransferase/rhodanese-like domain-containing protein 1 OS=Homo sapiens GN=TSTD1 PE=1 SV=3	TSTD1;	5	25	97.63	p00931;p18345;p25305;p27479;p29046;	Q8NFU3;		20.9986	37.9206	60.621	71.4008	95.4705	85.54	29.021	26.3707	88.1306	82.8516	91.29	107.11	40.6204	42.0604	71.57	103.02	81.9	88.5		37.9206	29.021	42.0604	71.4008	88.1306	103.02	95.4705	107.11	88.5	0.0616622	-0.324225	0.211143	0.974619	1.27832	1.50353	1.39373	1.5597	1.28436	0.00667578	0.0349392	0.000801133	0.0109162
LR16A_HUMAN	Leucine-rich repeat-containing protein 16A OS=Homo sapiens GN=LRRC16A PE=1 SV=1	LRRC16A;	6	22	91.4537	p01586;p09491;p13978;p18379;p21947;p32673;	Q5VZK9;		14.8403	13.8825	31.96	36.69	27.4105	36.65	14.395	16.3503	19.0366	35.74	21.9142	38.41	13.0708	10.7104	29.142	41.39	22.5	31.81		14.8403	16.3503	13.0708	36.69	35.74	41.39	36.65	38.41	31.81	0.00843472	0.148232	-0.174742	1.3143	1.27645	1.4882	1.31273	1.3804	1.10839	0.000308482	0.00759239	0.000675884	0.0100787
CDD_HUMAN	Cytidine deaminase OS=Homo sapiens GN=CDA PE=1 SV=2	CDA;	6	48	209.64	p01219;p01220;p10361;p10362;p27668;p27669;	P32320;		0.0039	0.003786	35.211	56	51.1	52.13	0.005808	0.003918	47.56	48.38	53.67	56.55	0.424905	0.002646	57	63.45	44.59	42.31		0.0039	0.005808	0.424905	56	48.38	63.45	52.13	56.55	44.59	-5.21515	-4.64058	1.55237	8.59451	8.3835	8.77471	8.4912	8.60861	8.26581	0.000213439	0.00673667	0.000128731	0.00640053
GGA1_HUMAN	ADP-ribosylation factor-binding protein GGA1 OS=Homo sapiens GN=GGA1 PE=1 SV=1	GGA1;	2	14	71.44	p20344;p34464;	Q9UJY5;		5.31	2.18063	8.44	9.23	6.54	8.4	3.24097	2.15065	6.94	8.92	7.23	9.83	2.68038	1.90044	9.83	9.22	8.29	6.2		5.31	3.24097	2.68038	9.23	8.92	9.83	8.4	9.83	8.29	0.504215	-0.208072	-0.482059	1.30183	1.25255	1.39269	1.16589	1.39269	1.14688	0.00269712	0.021647	0.0056329	0.0315346
PDPK1_HUMAN	3-phosphoinositide-dependent protein kinase 1 OS=Homo sapiens GN=PDPK1 PE=1 SV=1	PDPK1; PDPK2;	4	16	37.78	p10141;p14321;p18910;p20376;	O15530; Q6A1A2;		6.509	5.146	10.15	10.34	6.42108	10.229	3.21397	5.717	10.08	9.61	9.991	9.013	4.776	3.459	8.452	8.73	8.773	10.15		6.509	5.717	4.776	10.34	10.08	8.73	10.229	9.991	10.15	0.199766	0.0125882	-0.246867	0.867494	0.830754	0.623312	0.851923	0.817959	0.840738	0.00460148	0.0280633	0.000915645	0.0116394
ILKAP_HUMAN	Integrin-linked kinase-associated serine/threonine phosphatase 2C OS=Homo sapiens GN=ILKAP PE=1 SV=1	ILKAP;	7	21	34.51	p03311;p06302;p06753;p09192;p11936;p25563;p34104;	Q9H0C8;		22.7467	27.6306	52.8805	55.3808	50.1905	48.2909	26.361	22.0713	52.2906	61.02	49.0012	65.64	25.6208	27.8504	60.53	65.2	52.3915	52.95		27.6306	26.361	27.8504	55.3808	61.02	65.2	50.1905	65.64	52.95	0.0183889	-0.0494763	0.0298206	1.02151	1.1614	1.25699	0.879536	1.2667	0.956751	0.000322497	0.00775828	0.00373643	0.0244934
TF65_HUMAN	Transcription factor p65 OS=Homo sapiens GN=RELA PE=1 SV=2	RELA;	3	8	36.69	p11966;p15209;p20858;	Q04206;		3.363	3.98	7.216	8.144	9.376	9.164	4.387	4.117	8.638	7.926	8.206	10.413	4.211	4.161	8.224	8.597	7.292	7.555		3.98	4.387	4.211	8.144	8.638	8.597	9.376	10.413	7.555	-0.0750997	0.0653666	0.00629474	0.957869	1.04283	1.03597	1.1611	1.31245	0.849564	2.70568e-05	0.00456093	0.0043004	0.02667
SNX6_HUMAN	Sorting nexin-6 OS=Homo sapiens GN=SNX6 PE=1 SV=1	SNX6;	18	141	441.43	p05432;p05433;p05510;p05511;p07010;p14329;p14330;p17092;p18346;p24570;p25748;p25751;p26620;p27899;p29220;p32225;p32226;p32531;	Q9UNH7;		65.9219	66.3133	144.053	164.49	127.401	145.444	61.5409	65.182	132.711	142.702	148.543	153.691	65.1668	71.1594	150.05	167.9	156.328	151.302		66.3133	65.182	71.1594	164.49	142.702	167.9	145.444	153.691	156.328	-0.0266915	-0.0515162	0.0750662	1.28394	1.07894	1.31354	1.1064	1.18597	1.21052	0.000360931	0.00815225	2.33693e-05	0.00438981
DCTP1_HUMAN	dCTP pyrophosphatase 1 OS=Homo sapiens GN=DCTPP1 PE=1 SV=1	DCTPP1;	11	74	372.01	p03470;p05591;p05592;p09753;p09754;p10494;p17559;p19240;p30629;p32981;p36959;	Q9H773;		35.6566	34.6009	186.2	169.036	171.58	173.54	28.7531	25.3973	161.151	147.53	155.341	183.465	35.9388	37.4659	165.286	178.35	108.156	121.917		35.6566	28.7531	37.4659	186.2	161.151	178.35	173.54	183.465	121.917	0.0703961	-0.240056	0.141802	2.45501	2.24656	2.39286	2.35342	2.43366	1.84405	5.62936e-05	0.00471821	0.00284932	0.0208038
CI064_HUMAN	UPF0553 protein C9orf64 OS=Homo sapiens GN=C9orf64 PE=1 SV=1	C9orf64;	7	31	183.011	p02325;p03758;p09144;p10368;p20468;p28174;p32595;	Q5T6V5;		13.293	18.0246	29.2405	28.9278	37.07	31.3409	16.5829	14.8897	33.839	29.8896	28.155	31.8316	11.0508	18.826	31.38	32.4007	25.511	31.5481		18.0246	16.5829	18.826	29.2405	33.839	32.4007	37.07	31.8316	31.5481	0.0171868	-0.103086	0.0799435	0.715186	0.925904	0.863244	1.05747	0.837674	0.82477	0.000746344	0.0105286	0.00120562	0.0130742
LETM1_HUMAN	LETM1 and EF-hand domain-containing protein 1, mitochondrial OS=Homo sapiens GN=LETM1 PE=1 SV=1	LETM1;	20	130	272.89	p01442;p01676;p02025;p04003;p05317;p06982;p08077;p09395;p18337;p18372;p18687;p19330;p19917;p20394;p21916;p29992;p32602;p33897;p34514;p35351;	O95202;		71.7475	111.018	219.112	191.374	245.365	196.044	84.6039	95.3193	193.678	187.198	206.325	213.505	121.107	108.427	226.71	220.825	212.87	199.996		111.018	95.3193	121.107	219.112	193.678	226.71	245.365	213.505	212.87	0.0245051	-0.195448	0.149997	1.00538	0.82737	1.05456	1.16864	0.967983	0.963685	0.00113665	0.0128492	0.000933278	0.011664
ACOT8_HUMAN	Acyl-coenzyme A thioesterase 8 OS=Homo sapiens GN=ACOT8 PE=1 SV=1	ACOT8;	2	4	37.31	p13499;p31027;	O14734;		4.42065	4.985	17.16	16.38	15.07	16.75	4.33097	4.12065	13.5	14.76	14.34	16.84	5.182	5.23044	20.28	21.12	15.25	11.01		4.985	4.33097	5.23044	17.16	14.76	21.12	16.75	16.84	15.25	0.0399649	-0.162939	0.109304	1.82335	1.60599	2.12291	1.78846	1.79619	1.65311	0.0023794	0.0201152	3.94511e-05	0.00514355
SHPK_HUMAN	Sedoheptulokinase OS=Homo sapiens GN=SHPK PE=1 SV=3	SHPK;	12	63	270.52	p00219;p00544;p03027;p03028;p05347;p05348;p12995;p15762;p15763;p23021;p31009;p34406;	Q9UHJ6;		34.6476	53.6589	115.959	129.556	119.183	135.943	44.2479	40.852	121.244	137.422	136.278	143.948	57.3215	23.2431	149.372	111.58	112.801	102.655		53.6589	44.2479	57.3215	129.556	137.422	149.372	135.943	143.948	112.801	0.0524596	-0.225748	0.147719	1.32415	1.40918	1.52948	1.39357	1.47612	1.12435	0.00023429	0.0068387	0.00144116	0.0145781
ACON_HUMAN	Aconitate hydratase, mitochondrial OS=Homo sapiens GN=ACO2 PE=1 SV=2	ACO2;	49	451	1296.41	p03520;p03521;p04010;p04208;p04573;p04608;p04609;p05287;p05288;p06054;p06701;p06709;p09563;p09564;p09565;p09716;p09717;p10569;p10570;p11058;p13147;p16146;p16147;p17249;p18326;p18327;p20699;p20700;p21128;p21129;p21777;p21798;p23758;p23759;p23815;p25079;p25513;p25514;p25945;p29599;p32620;p32695;p32696;p32794;p32795;p32796;p33508;p33509;p36080;	Q99798;		571.467	610.102	1306.86	1311.95	1326.52	1300.77	572.334	556.777	1208.13	1266.88	1293.27	1363.06	595.219	582.762	1392.35	1299.75	1303.09	1360.4		610.102	572.334	595.219	1311.95	1266.88	1392.35	1326.52	1363.06	1360.4	0.0421098	-0.0500842	0.00647987	1.1467	1.09626	1.23251	1.16263	1.20184	1.19902	4.43792e-05	0.00456093	1.21925e-06	0.00294076
TBAL3_HUMAN	Tubulin alpha chain-like 3 OS=Homo sapiens GN=TUBAL3 PE=1 SV=2	TUBA1A; TUBA1C; TUBA1B; TUBA8; TUBA4A; TUBAL3;	4	200	230.07	p06013;p08764;p28376;p28377;	Q71U36; Q9BQE3; P68363; Q9NY65; P68366; A6NHL2;		150.38	175.36	259.34	273.66	279.5	278.6	152.84	152.45	292.201	285.602	242.2	327.28	172.18	119.04	318.78	312.9	316.7	306.9		175.36	152.84	172.18	273.66	292.201	318.78	279.5	327.28	316.7	0.0722581	-0.126039	0.0458559	0.714323	0.808897	0.934499	0.744787	0.972464	0.925055	0.000997125	0.0123748	0.000937781	0.011664
RRAGC_HUMAN	Ras-related GTP-binding protein C OS=Homo sapiens GN=RRAGC PE=1 SV=1	RRAGC;	4	32	93.24	p00850;p14904;p23423;p34565;	Q9HB90;		7.74	5.54463	17.89	9.93153	16.35	14.4	8.61	6.824	16.95	14.51	16.42	14.5215	7.745	7.783	13.928	15.69	21.13	20.06		7.74	8.61	7.783	17.89	16.95	15.69	16.35	16.42	21.13	-0.0556393	0.0980404	-0.0476465	1.15311	1.07524	0.963801	1.02325	1.02941	1.39325	0.000227145	0.00681681	0.00349398	0.0235894
NEPRO_HUMAN		C3orf17;	3	8	24.94	p15273;p16901;p21241;	Q6NW34;		0.81885	6.96363	6.8446	19.211	13.116	14.814	5.60697	5.08365	18.171	16.884	9.001	19.383	5.087	2.535	19.587	17.091	19.647	16.302		6.96363	5.60697	5.087	19.211	18.171	19.587	14.814	19.383	19.647	0.242585	-0.0700339	-0.21044	1.70661	1.62631	1.73457	1.33163	1.71947	1.73898	4.83834e-05	0.00456093	0.00192954	0.0167217
S10AE_HUMAN	Protein S100-A14 OS=Homo sapiens GN=S100A14 PE=1 SV=1	S100A14;	5	40	117.09	p01269;p04842;p08125;p13578;p28431;	Q9HCY8;		13.25	15.37	94.6	97.93	72.77	85.73	9.35	10.149	80.75	82.8	68.44	73.75	7.403	10.545	68.14	73.21	79.21	77.7		15.37	10.149	10.545	97.93	82.8	73.21	85.73	73.75	79.21	0.35452	-0.244259	-0.189038	3.02615	2.78403	2.60644	2.8342	2.61705	2.72009	0.000600719	0.00970966	6.18716e-05	0.00553244
PYGB_HUMAN	Glycogen phosphorylase, brain form OS=Homo sapiens GN=PYGB PE=1 SV=5	PYGB;	42	400	1254.46	p02444;p04033;p04034;p04436;p05639;p06956;p08557;p08558;p09724;p11284;p12934;p12935;p12936;p12949;p12950;p14210;p14211;p14410;p15052;p15053;p15241;p15242;p16076;p16077;p20195;p22276;p22277;p23444;p24170;p24717;p25586;p25587;p30558;p31901;p32656;p33256;p33257;p33794;p33795;p33796;p35914;p35973;	P11216;		391.244	636.223	1344.02	1528.63	1600.28	1599.29	378.199	493.823	1222.73	1304.27	1561.42	1711.77	549.801	578.351	1474.07	1516.61	1239.7	1301.46		636.223	493.823	578.351	1528.63	1304.27	1516.61	1600.28	1711.77	1301.46	0.159924	-0.205615	0.0223358	1.42456	1.19557	1.41317	1.49064	1.58781	1.19245	0.000463709	0.00877006	0.00169905	0.0157111
ISOC2_HUMAN	Isochorismatase domain-containing protein 2 OS=Homo sapiens GN=ISOC2 PE=1 SV=1	ISOC2;	3	21	122.22	p13078;p30559;p34207;	Q96AB3;		4.3313	12.38	29.43	30.11	29	31.88	8.56	8.45	24.08	21.93	29.24	30.51	11.78	14.35	31.36	33.36	30.27	28.04		12.38	8.56	14.35	30.11	24.08	33.36	31.88	30.51	30.27	0.0737144	-0.458614	0.286754	1.35595	1.03354	1.50382	1.43835	1.37499	1.36359	0.0055682	0.0311723	0.000418173	0.00835343
CLU_HUMAN	Clustered mitochondria protein homolog OS=Homo sapiens GN=CLUH PE=1 SV=2	KIAA0664;	28	115	603.93	p02474;p02923;p03388;p03761;p03936;p05151;p05596;p05598;p09562;p10259;p11348;p11349;p13477;p14255;p17598;p19234;p25767;p30098;p30963;p33639;p33640;p34038;p34318;p34850;p35138;p35396;p36735;p36785;	O75153;		147.779	148.195	234.48	303.51	189.844	238.697	124.21	147.838	214.674	233.693	191.103	263.928	90.8825	143.318	216.089	283.038	143.683	275.229		148.195	147.838	143.318	303.51	233.693	283.038	238.697	263.928	275.229	0.0170857	0.0136031	-0.0311894	1.05133	0.674201	0.950582	0.704765	0.849731	0.91022	0.00363255	0.0246384	0.00049363	0.00882965
SPEE_HUMAN	Spermidine synthase OS=Homo sapiens GN=SRM PE=1 SV=1	SRM;	13	127	580.82	p00102;p03860;p06052;p08029;p08044;p13156;p21823;p24804;p30449;p32475;p34128;p37018;p37371;	P19623;		117.642	140.311	311.431	341.421	362.791	355.99	131.421	148.17	322.561	325.254	383.604	392.642	136.82	158.8	351.003	387.061	341.052	329.471		140.311	148.17	158.8	341.421	325.254	387.061	362.791	392.642	341.052	-0.0875904	-0.00896787	0.0909937	1.19533	1.12535	1.37634	1.28292	1.39699	1.19377	0.000466381	0.00877006	0.000168103	0.00665491
CPVL_HUMAN	Probable serine carboxypeptidase CPVL OS=Homo sapiens GN=CPVL PE=1 SV=2	CPVL;	10	80	234.98	p00785;p06141;p09424;p10913;p10914;p17262;p24659;p25618;p28164;p29123;	Q9H3G5;		51.1513	52.2306	143.702	111.955	139.71	110.812	61.892	41.556	91.013	107.654	121.612	117.192	58.0004	55.878	106.671	96.009	118.19	104.123		52.2306	61.892	58.0004	143.702	107.654	106.671	139.71	121.612	118.19	-0.135509	0.109347	0.0156571	1.3246	0.907925	0.894691	1.28396	1.08381	1.04263	0.00772499	0.0381606	0.000672802	0.0100787
DDAH2_HUMAN	N(G),N(G)-dimethylarginine dimethylaminohydrolase 2 OS=Homo sapiens GN=DDAH2 PE=1 SV=1	DDAH2;	12	104	523.78	p01806;p03913;p03914;p10197;p10895;p11305;p12328;p16001;p16002;p21365;p27694;p32407;	O95865;		58.5607	62.2103	184.3	178.71	196.16	178.881	49.681	47.9807	184.44	174.701	169.94	139.622	52.1008	57.5704	178.59	185.81	176.32	165.39		62.2103	49.681	57.5704	184.3	184.44	185.81	196.16	169.94	176.32	0.139228	-0.185231	0.0274037	1.70606	1.70716	1.71783	1.79603	1.58903	1.6422	4.0696e-06	0.00250931	0.000139354	0.00661673
GFPT1_HUMAN	Glutamine--fructose-6-phosphate aminotransferase [isomerizing] 1 OS=Homo sapiens GN=GFPT1 PE=1 SV=3	GFPT1;	45	440	1378.31	p02889;p03017;p03018;p03460;p06814;p06815;p06850;p06870;p06933;p07972;p08046;p08047;p08330;p10254;p11645;p12029;p12455;p12456;p12457;p12458;p12489;p12490;p12804;p15710;p17901;p21624;p21625;p24663;p24664;p25972;p25973;p27406;p27611;p28125;p30134;p30135;p30166;p33024;p33025;p33716;p33717;p34494;p35753;p35754;p36905;	Q06210;		390.829	447.386	1039.82	1070.96	1093.33	1201.27	379.975	420.11	820.052	917.342	1098.4	1083.38	402.898	402.074	1041.41	1131.89	963.192	929.858		447.386	420.11	402.898	1070.96	917.342	1131.89	1201.27	1098.4	963.192	0.0792778	-0.011475	-0.0718256	1.33859	1.11522	1.41843	1.50425	1.37509	1.18558	0.000694587	0.0103445	0.000694103	0.0102014
FABPH_HUMAN	Fatty acid-binding protein, heart OS=Homo sapiens GN=FABP3 PE=1 SV=4	FABP3;	15	129	545.73	p19203;p19204;p19504;p19505;p23957;p24041;p25056;p27102;p27103;p27104;p27105;p27106;p28848;p29041;p35772;	P05413;		94.1005	79.8899	494.421	673.245	525.21	662.64	149.175	110.872	460.445	582.295	658.35	656.15	115.794	77.8916	733.127	608.296	594.54	580.82		94.1005	149.175	115.794	673.245	582.295	733.127	662.64	658.35	594.54	-0.347025	0.317704	-0.0477405	2.49183	2.28245	2.61476	2.46893	2.45955	2.31247	0.000311773	0.00762155	4.46986e-05	0.00520687
SNX2_HUMAN	Sorting nexin-2 OS=Homo sapiens GN=SNX2 PE=1 SV=2	SNX2;	24	176	689.914	p01852;p02992;p03926;p06129;p07369;p07670;p09734;p09735;p13159;p13160;p23224;p23232;p25844;p25845;p26818;p27878;p27879;p27880;p29290;p32000;p35802;p36741;p36742;p36772;	O60749;		155.696	210.378	382.738	492.625	397.721	470.751	200.095	230.974	362.922	448.11	430.62	503.5	153.649	240.243	397.918	476.587	370.365	389.219		210.378	230.974	240.243	492.625	448.11	476.587	470.751	503.5	389.219	-0.110968	0.0237768	0.0805429	1.11654	0.9799	1.06879	1.05101	1.14804	0.776629	9.87352e-05	0.00537202	0.00293216	0.0211259
PP1R7_HUMAN	Protein phosphatase 1 regulatory subunit 7 OS=Homo sapiens GN=PPP1R7 PE=1 SV=1	PPP1R7;	20	126	454.67	p03325;p03613;p03614;p07102;p07452;p10216;p10217;p10559;p13276;p13277;p13942;p13947;p13973;p18773;p21162;p21163;p21846;p26081;p28995;p34410;	Q15435;		142.318	96.049	248.41	211.971	247	234.13	84.061	76.268	222.06	195.203	237.47	243.5	97.1924	91.9519	225.6	206.41	221.31	197.675		142.318	84.061	97.1924	248.41	222.06	225.6	247	243.5	221.31	0.399998	-0.359615	-0.150208	1.2036	1.04183	1.06464	1.19539	1.1748	1.03695	0.00310684	0.0231483	0.00261926	0.0196511
PHP14_HUMAN	14 kDa phosphohistidine phosphatase OS=Homo sapiens GN=PHPT1 PE=1 SV=1	PHPT1;	5	58	187.03	p01464;p25894;p25895;p35742;p35743;	Q9NRX4;		22.8806	33.637	44.616	59.61	51.06	61.6	21.624	24.6	46.62	58.36	53.92	66	29.096	31.24	56.41	66.43	49.67	45.99		33.637	24.6	31.24	59.61	58.36	66.43	61.6	66	49.67	0.173495	-0.277896	0.0668401	0.999	0.968425	1.15528	1.04638	1.14591	0.73582	0.00101287	0.0123748	0.00630876	0.0334964
FABD_HUMAN	Malonyl-CoA-acyl carrier protein transacylase, mitochondrial OS=Homo sapiens GN=MCAT PE=1 SV=2	MCAT;	2	3	44.88	p09526;p20451;	Q8IVS2;		0.45565	3.39	4.86	6.25	3.63	5.73	1.614	0.685653	3.97	5.43	5.3	6.84	1.34038	1.61044	5.61	7.1	4.81	5.44		3.39	1.614	1.61044	6.25	5.43	7.1	5.73	6.84	5.44	0.620629	-0.450016	-0.453201	1.5032	1.3003	1.68716	1.37788	1.63334	1.30295	0.00605328	0.0326721	0.00650681	0.0339639
BOLA2_HUMAN	BolA-like protein 2 OS=Homo sapiens GN=BOLA2 PE=1 SV=1	BOLA2;	3	28	111.87	p04564;p22154;p31536;	Q9H3K6;		35.62	32.68	75.83	76.21	76.64	79.08	31.24	34.2	74.27	78.3	92.4	69.2	33.39	37.12	87.13	91.65	57.14	63.11		35.62	34.2	37.12	76.21	78.3	91.65	79.08	92.4	63.11	-0.00107966	-0.0597709	0.0584295	1.09621	1.13525	1.36237	1.14955	1.37413	0.824101	0.000698384	0.0103445	0.00748635	0.0371942
ATG3_HUMAN	Ubiquitin-like-conjugating enzyme ATG3 OS=Homo sapiens GN=ATG3 PE=1 SV=1	ATG3;	8	56	205.26	p01634;p03155;p10031;p10032;p22361;p26694;p30594;p37376;	Q9NT62;		23.167	22.9306	86.61	84.9	87.0205	87.75	18.324	20.4307	83.18	85.28	89.8812	95.17	19.9508	21.1104	95.25	99.1	73.9815	81.67		23.167	20.4307	21.1104	86.61	85.28	99.1	87.75	95.17	81.67	0.103088	-0.0782484	-0.031027	2.00555	1.98322	2.1999	2.02442	2.14152	1.92082	0.000104939	0.00537202	7.52995e-05	0.00558809
IPYR_HUMAN	Inorganic pyrophosphatase OS=Homo sapiens GN=PPA1 PE=1 SV=2	PPA1;	23	236	675.42	p00221;p01407;p01408;p01409;p04455;p04456;p05042;p05465;p11194;p11921;p12493;p13304;p13305;p19710;p19711;p33664;p33665;p33666;p34085;p34631;p36680;p36681;p37257;	Q15181;		251.407	252.609	572.711	614.77	618.03	554.621	237.497	241.6	584.407	537.122	632.9	645.632	231.336	236.694	628.53	608.721	506.752	521.147		252.609	241.6	236.694	614.77	584.407	628.53	618.03	645.632	521.147	0.0521873	-0.0120983	-0.0416916	1.33533	1.26226	1.36726	1.34296	1.40599	1.09697	1.22667e-05	0.00327131	0.000763949	0.0106743
SNAPN_HUMAN	SNARE-associated protein Snapin OS=Homo sapiens GN=SNAPIN PE=1 SV=1	SNAPIN;	2	3	80.43	p32667;p35484;	O95295;		5.64	5.01	8.86	8.14	8.51	7.63	4.66	4.37	8.18	7.17	8.38	8.83	4.77	4.071	7.81	9.3	7.97	9.45		5.64	4.66	4.77	8.86	8.18	9.3	8.51	8.83	9.45	0.16705	-0.108315	-0.0746557	0.818662	0.703456	0.888586	0.760514	0.813768	0.911669	0.00112244	0.0127871	0.000709684	0.0102808
S27A3_HUMAN	Long-chain fatty acid transport protein 3 OS=Homo sapiens GN=SLC27A3 PE=2 SV=3	SLC27A3;	5	11	115.36	p00225;p02633;p17659;p17927;p21038;	Q5K4L6;		4.7593	4.91463	7.45452	14.6068	18.213	11.2659	4.02294	2.15231	12.2896	8.53114	12.345	8.79355	4.79838	2.78888	12.8873	15.848	14.3065	12.326		4.91463	4.02294	4.79838	14.6068	12.2896	15.848	18.213	12.345	14.3065	0.102161	-0.186673	0.0676256	1.67364	1.42444	1.79131	1.99197	1.43093	1.64368	0.000859876	0.0115709	0.00403159	0.0256797
MK01_HUMAN	Mitogen-activated protein kinase 1 OS=Homo sapiens GN=MAPK1 PE=1 SV=3	MAPK1;	20	158	735.16	p01543;p02141;p02239;p04665;p04666;p07215;p08769;p09676;p11906;p12673;p12674;p14028;p15730;p18795;p25331;p27513;p32571;p32572;p37219;p37220;	P28482;		142.603	162.743	276.898	284.256	305.577	272.527	164.471	147.71	304.986	296.382	268.111	251.697	133.589	138.377	303.411	300.03	304.313	294.554		162.743	164.471	138.377	284.256	304.986	303.411	305.577	268.111	304.313	0.0684934	0.0837315	-0.165494	0.87309	0.97464	0.967172	0.977435	0.788731	0.971455	0.000187306	0.00642646	0.000765962	0.0106743
C1QBP_HUMAN	Complement component 1 Q subcomponent-binding protein, mitochondrial OS=Homo sapiens GN=C1QBP PE=1 SV=1	C1QBP;	9	197	519.96	p00898;p00899;p00900;p01920;p08369;p15952;p23411;p33093;p33094;	Q07021;		411.6	379.29	771.6	818	624.8	730	353.53	369.3	667.2	689.9	752	832.6	485.1	548.7	836.7	875.9	759	751.4		411.6	369.3	548.7	818	689.9	875.9	730	832.6	759	-0.106715	-0.263165	0.30806	0.884143	0.638429	0.982808	0.719939	0.909666	0.776142	0.0103783	0.0456416	0.00600797	0.0324381
TAOK3_HUMAN	Serine/threonine-protein kinase TAO3 OS=Homo sapiens GN=TAOK3 PE=1 SV=2	TAOK1; TAOK3;	4	15	61.71	p01054;p21076;p22870;p34120;	Q7L7X3; Q9H2K8;		2.74365	3.845	11.57	11.53	10.8	10.13	4.97	3.18865	10.15	12.46	10.92	11.74	4.318	3.77944	9.61	10.65	8.65	11.57		3.845	4.97	4.318	11.57	12.46	10.65	10.8	11.74	11.57	-0.187179	0.183084	-0.0197989	1.40215	1.50907	1.28262	1.3028	1.4232	1.40215	0.000309219	0.00759239	8.83011e-05	0.00569299
NOP9_HUMAN	Nucleolar protein 9 OS=Homo sapiens GN=NOP9 PE=1 SV=1	C14orf21;	2	10	123.94	p05973;p08248;	Q86U38;		0.0013	0.771631	2.88	1.04076	2.45	1.34088	0.535	0.467653	2.073	2.502	3.26	1.13155	0.673381	0.000882	2.601	0.782748	1.938	0.5211		0.771631	0.535	0.673381	2.88	2.502	2.601	2.45	3.26	1.938	0.225436	-0.302936	0.0289482	2.12552	1.92254	1.97852	1.89224	2.30433	1.55402	0.000111576	0.00537202	0.00844262	0.0398815
RBBP9_HUMAN	Putative hydrolase RBBP9 OS=Homo sapiens GN=RBBP9 PE=1 SV=2	RBBP9;	5	24	168.06	p02525;p02940;p07930;p15322;p31193;	O75884;		11.3407	11.137	107.24	106.12	100.77	108.09	8.09194	10.1797	93.81	92.7	111.62	120.4	9.52076	10.789	100.61	109.88	89.32	90.65		11.3407	10.1797	10.789	107.24	93.81	109.88	108.09	120.4	90.65	0.0745162	-0.0812987	0.00257402	3.31578	3.12275	3.35087	3.32717	3.48278	3.07332	4.89241e-05	0.00456093	0.00037873	0.00804986
NOL6_HUMAN	Nucleolar protein 6 OS=Homo sapiens GN=NOL6 PE=1 SV=2	NOL6;	8	52	188.71	p00686;p02350;p10300;p11893;p17664;p21264;p25588;p32277;	Q9H6R4;		30.7257	36.0036	69.121	47.57	53.954	59.425	23.1459	28.44	45.543	53.28	57.873	64.743	34.654	35.7024	58.839	59.222	37.0635	53.1331		36.0036	28.44	35.7024	69.121	53.28	59.222	59.425	64.743	53.1331	0.109071	-0.23115	0.0969513	1.05005	0.674523	0.827062	0.831999	0.955653	0.670539	0.00659361	0.0346948	0.00350295	0.0235956
TCP4_HUMAN	Activated RNA polymerase II transcriptional coactivator p15 OS=Homo sapiens GN=SUB1 PE=1 SV=3	SUB1;	10	115	350.254	p03820;p07754;p08555;p08556;p11207;p16666;p17289;p27094;p27095;p27096;	P53999;		209.409	222.88	457.13	410.57	457.71	408.271	164.042	163.68	388.311	394.65	403.83	442.261	216.62	218.492	427.64	399.98	352.072	345.081		222.88	164.042	218.492	457.13	394.65	427.64	457.71	442.261	352.072	0.143307	-0.298895	0.114623	1.17964	0.967613	1.08344	1.18147	1.13194	0.802908	0.00100823	0.0123748	0.00476113	0.0283015
IMDH1_HUMAN	Inosine-5'-monophosphate dehydrogenase 1 OS=Homo sapiens GN=IMPDH1 PE=1 SV=2	IMPDH1;	19	172	542.7	p04260;p04282;p05670;p05877;p09102;p11270;p11585;p12768;p12769;p13610;p13967;p16578;p20810;p20811;p22079;p24425;p26394;p31599;p36977;	P20839;		76.7345	53.952	252.468	301.41	264.83	335.266	26.5329	78.8299	285.97	329.48	295.11	323.11	84.9431	50.5055	330.87	331.65	269.183	292.913		76.7345	78.8299	84.9431	301.41	329.48	331.65	335.266	323.11	292.913	-0.0631718	-0.0243049	0.0834493	1.91061	2.03907	2.04854	2.06419	2.01091	1.86935	1.79962e-05	0.00382384	5.05866e-05	0.00520687
DPTOR_HUMAN	DEP domain-containing mTOR-interacting protein OS=Homo sapiens GN=DEPTOR PE=1 SV=2	DEPTOR;	2	2	23.18	p07211;p30028;	Q8TB45;		0.0013	0.001262	1.52052	1.61076	1.28054	1.27088	0.001936	0.001306	1.06059	0.92457	2.08118	1.80155	0.000762	0.000882	2.07333	2.02075	1.1115	0.8921		0.0013	0.001936	0.000882	1.61076	1.06059	2.07333	1.28054	2.08118	1.1115	-0.0784697	0.496098	-0.638131	10.1965	9.59367	10.5608	9.86556	10.5662	9.66131	0.00569847	0.03163	0.00759056	0.0375109
RPTOR_HUMAN	Regulatory-associated protein of mTOR OS=Homo sapiens GN=RPTOR PE=1 SV=1	RPTOR;	4	13	126.81	p18078;p25669;p30344;p34773;	Q8N122;		3.31665	6.16463	6.11852	10.879	9.916	11.6309	4.15697	3.63465	9.739	10.978	10.299	10.5296	3.75776	4.44788	9.358	7.8125	8.789	9.5361		6.16463	4.15697	4.44788	10.879	10.978	9.358	11.6309	10.5296	9.5361	0.32443	-0.244053	-0.146466	1.14389	1.15696	0.926616	1.2403	1.09679	0.953815	0.00256627	0.020999	0.00292459	0.0211052
AMRP_HUMAN	Alpha-2-macroglobulin receptor-associated protein OS=Homo sapiens GN=LRPAP1 PE=1 SV=1	LRPAP1;	9	73	290.77	p12066;p12564;p13005;p17662;p24496;p26318;p27232;p33601;p35001;	P30533;		64.316	85.702	111.958	158.79	115.832	147.091	69.181	78.3907	145.367	153.054	142.722	172.832	81.4504	72.832	162.5	172.517	146.756	159.163		85.702	78.3907	81.4504	158.79	153.054	172.517	147.091	172.832	159.163	0.0663874	-0.0622598	-0.00702004	0.956107	0.903027	1.07573	0.845696	1.07836	0.959492	0.000205622	0.00673667	0.000547355	0.00920925
CYTB_HUMAN	Cystatin-B OS=Homo sapiens GN=CSTB PE=1 SV=2	CSTB;	7	69	114.33	p12609;p16604;p29686;p33376;p33377;p33647;p33648;	P04080;		124.771	115.781	296.06	248.06	342.45	269.221	133.311	119.601	292.88	257.842	298.97	243.222	131.52	141.78	307.62	258.801	234.2	238.731		124.771	133.311	141.78	296.06	292.88	307.62	342.45	298.97	238.731	-0.0952561	0.00025324	0.0891163	1.15135	1.13577	1.20661	1.36135	1.16546	0.840844	1.54095e-05	0.00356157	0.00627862	0.0333968
EPIPL_HUMAN	Epiplakin OS=Homo sapiens GN=EPPK1 PE=1 SV=2	EPPK1;	130	1264	4088.82	p00310;p00386;p00387;p00607;p00643;p01566;p01824;p01987;p01988;p02164;p02529;p02556;p02783;p03000;p03001;p03002;p03003;p03045;p03046;p03047;p03312;p03469;p03547;p03548;p03707;p03905;p04109;p04447;p05018;p05147;p05405;p06648;p06649;p07224;p07225;p07383;p08337;p08386;p08920;p09957;p10689;p10746;p10747;p10748;p10751;p10752;p11072;p11419;p11426;p11550;p11869;p11942;p11943;p12389;p12469;p12526;p13040;…	P58107;		1207.52	1277.59	3632.24	3804.1	3770.42	3837.07	1237.11	1249.77	3482.97	3557.35	3913.04	4097.85	1249.4	1159.77	3946.78	3975.95	3492.59	3510.32		1277.59	1249.77	1249.4	3804.1	3557.35	3975.95	3837.07	4097.85	3510.32	0.0212412	-0.0105236	-0.0109546	1.59537	1.49862	1.65911	1.60782	1.70268	1.47942	3.22714e-05	0.00456093	0.000114569	0.00634128
CNBP1_HUMAN	Beta-catenin-interacting protein 1 OS=Homo sapiens GN=CTNNBIP1 PE=1 SV=1	CTNNBIP1;	2	10	32.66	p22939;p29445;	Q9NSA3;		0.71765	2.037	2.51	3.12	3.1	3.2	0.84	1.237	2.44	3.11	3.28	3.07	1.198	1.427	3.07	3.65	3.23	3.5		2.037	1.237	1.427	3.12	3.11	3.65	3.2	3.28	3.5	0.378441	-0.34116	-0.13502	0.993541	0.988909	1.21989	1.03007	1.06569	1.15935	0.00452675	0.0279562	0.00239663	0.0188436
EI2BA_HUMAN	Translation initiation factor eIF-2B subunit alpha OS=Homo sapiens GN=EIF2B1 PE=1 SV=1	EIF2B1;	7	29	40.99	p04471;p06109;p09221;p13509;p14334;p31421;p32740;	Q14232;		14.8713	13.931	23.76	21.26	22.8105	27.29	10.348	7.94465	20.1906	24.35	14.6642	25.23	4.53476	13.4704	21.2	24.67	9.801	21.122		14.8713	10.348	13.4704	23.76	24.35	24.67	27.29	25.23	21.122	0.205543	-0.31764	0.0628097	0.881547	0.916934	0.93577	1.08139	0.968153	0.711759	0.00113197	0.012821	0.00664224	0.0344047
INT11_HUMAN	Integrator complex subunit 11 OS=Homo sapiens GN=CPSF3L PE=1 SV=2	CPSF3L;	2	9	44.45	p34132;p35263;	Q5TA45;		2.359	2.212	3.29	4.78	2.87	4.78	1.826	2.191	2.59	4.15	3.55	5.83	2.21	2.71	4.1	5.98	2.9	4.58		2.359	2.191	2.71	4.78	4.15	5.98	4.78	5.83	4.58	-0.0368316	-0.143418	0.163286	0.982004	0.778104	1.30514	0.982004	1.26849	0.920341	0.0102681	0.0452613	0.00316359	0.0221192
SUCB2_HUMAN	Succinyl-CoA ligase [GDP-forming] subunit beta, mitochondrial OS=Homo sapiens GN=SUCLG2 PE=1 SV=2	SUCLG2;	14	70	409.83	p05919;p07752;p08186;p08969;p12252;p13740;p14935;p15202;p18442;p20337;p20509;p22467;p22562;p34446;	Q96I99;		55.6063	41.2362	114.301	104.087	101.091	104.942	52.1979	45.484	92.1406	102.917	94.0424	119.685	46.7425	50.1028	107.54	111.202	101.123	85.1103		55.6063	52.1979	50.1028	114.301	102.917	111.202	104.942	119.685	101.123	0.0792076	-0.012048	-0.0711505	1.11872	0.967363	1.07907	0.995478	1.18512	0.941999	0.000111345	0.00537202	0.00068199	0.0100787
DESP_HUMAN	Desmoplakin OS=Homo sapiens GN=DSP PE=1 SV=3	DSP;	125	884	3572.14	p00374;p00674;p00688;p00734;p00829;p01389;p01745;p02103;p02319;p02381;p03332;p03853;p03969;p04636;p04890;p06742;p07550;p08147;p08148;p08911;p08995;p09278;p09288;p09377;p09420;p10218;p10743;p10744;p10912;p11143;p11231;p11489;p11539;p12287;p12288;p12473;p13196;p13427;p14033;p14654;p15530;p15667;p15769;p15904;p15905;p16820;p17273;p17872;p18512;p18513;p18657;p19056;p19719;p19847;p19857;p19858;p19859;…	P15924;		525.232	601.679	1793.82	1887.51	1761.09	2015.61	473.393	488.356	1649.62	1706.25	1787.49	1843.06	939.562	609.008	1932.19	1916.42	1614.51	1490.65		601.679	488.356	939.562	1887.51	1706.25	1932.19	2015.61	1843.06	1614.51	-0.169165	-0.470225	0.473829	1.48026	1.3346	1.51401	1.57499	1.44587	1.25487	0.00155982	0.0156184	0.003007	0.0213188
SL9A1_HUMAN	Sodium/hydrogen exchanger 1 OS=Homo sapiens GN=SLC9A1 PE=1 SV=2	SLC9A1;	2	4	30.92	p13326;p25500;	P19634;		0.56665	0.639631	3.164	3.946	1.35054	3.461	0.001936	0.001306	1.93059	2.779	3.292	2.38155	0.508381	1.248	3.489	3.84	3.62	3.9		0.639631	0.001936	1.248	3.946	2.779	3.84	3.461	3.292	3.9	0.0222186	-8.3458	0.986525	2.6473	2.14147	2.60801	2.4581	2.38587	2.63038	0.00504563	0.0294962	0.00191928	0.0166574
RALY_HUMAN	RNA-binding protein Raly OS=Homo sapiens GN=RALY PE=1 SV=1	RALY;	17	205	584.12	p00259;p00311;p11929;p17303;p17304;p18563;p20944;p21555;p28184;p29341;p29733;p30749;p33324;p33931;p33932;p33933;p35328;	Q9UKM9;		361.979	371.3	703.911	683.361	653.571	724.671	313.892	329.542	579.991	675.262	619.811	722.582	379.518	354.83	653.553	699.941	578.231	625.291		371.3	329.542	379.518	703.911	675.262	699.941	724.671	722.582	625.291	0.0441066	-0.128016	0.0756925	0.966916	0.906969	0.958756	1.00885	1.00468	0.796051	4.89753e-05	0.00456093	0.000800871	0.0109162
RMD3_HUMAN	Regulator of microtubule dynamics protein 3 OS=Homo sapiens GN=RMDN3 PE=1 SV=2	FAM82A2;	3	12	52.69	p00593;p06549;p17754;	Q96TC7;		3.51065	6.386	16.33	13.81	15.29	13.52	6.35	8.16	14.91	13.59	16.7	12.71	4.40038	9.8	15.8	14.75	9.3815	14.93		6.386	8.16	9.8	16.33	14.91	15.8	15.29	16.7	14.93	-0.345738	0.0079188	0.272131	1.0088	0.877558	0.961202	0.913866	1.04113	0.879492	0.00210695	0.0185903	0.00259026	0.0194834
TPPP_HUMAN	Tubulin polymerization-promoting protein OS=Homo sapiens GN=TPPP PE=1 SV=1	TPPP;	3	18	121.23	p01373;p02169;p25275;	O94811;		8.03065	7.70063	29.94	27.63	29.36	27.68	3.63194	9.20065	20.46	22.31	32.48	32.28	2.87538	7.07088	27.27	38.35	21.05	27.95		8.03065	9.20065	7.07088	29.94	22.31	38.35	29.36	32.48	27.95	-0.0125349	0.183685	-0.196161	1.88595	1.46157	2.2431	1.85773	2.00343	1.78672	0.00910938	0.0417588	0.000120795	0.00638074
NPC2_HUMAN	Epididymal secretory protein E1 OS=Homo sapiens GN=NPC2 PE=1 SV=1	NPC2;	6	44	187.76	p03747;p08343;p22290;p28341;p28538;p32508;	P61916;		82.27	88.143	144.567	145.77	148.03	149.96	79.721	80.595	145.79	156.793	153.13	143.87	71.44	85.99	161.76	154.04	162.161	161.63		88.143	80.595	85.99	145.77	156.793	161.76	149.96	153.13	162.161	0.0539229	-0.0752328	0.0182457	0.779699	0.884866	0.92986	0.820583	0.850762	0.933436	0.000181738	0.0063168	8.17235e-05	0.00569299
STX4_HUMAN	Syntaxin-4 OS=Homo sapiens GN=STX4 PE=1 SV=2	STX4;	4	9	62.33	p01265;p03413;p13235;p27022;	Q12846;		3.887	3.101	5.115	6.945	13.214	14.0609	1.40097	1.76265	3.797	5.501	15.479	15.3415	2.26538	2.975	4.346	7.22	12.0815	14.8111		3.887	1.76265	2.975	6.945	5.501	7.22	14.0609	15.479	14.8111	0.435153	-0.705755	0.0493858	1.27247	0.93619	1.32849	2.29011	2.42874	2.3651	0.0106518	0.0463871	8.68073e-05	0.00569299
UPAR_HUMAN	Urokinase plasminogen activator surface receptor OS=Homo sapiens GN=PLAUR PE=1 SV=1	PLAUR;	2	8	126.47	p28459;p36725;	Q03405;		0.71965	4.37063	4.779	7.964	10.3685	8.993	2.12097	3.64065	6.278	7.304	5.211	6.971	2.95038	4.08044	10.55	10.14	6.443	9.4811		4.37063	3.64065	4.08044	7.964	7.304	10.55	10.3685	6.971	9.4811	0.116856	-0.146788	0.0177394	0.982508	0.857701	1.38819	1.36315	0.79038	1.23407	0.0106841	0.0464312	0.00914386	0.0417362
PP1R8_HUMAN	Nuclear inhibitor of protein phosphatase 1 OS=Homo sapiens GN=PPP1R8 PE=1 SV=2	PPP1R8;	9	52	255.51	p07025;p11432;p11433;p15774;p17191;p24652;p24740;p33118;p37365;	Q12972;		28.7406	26.0633	59.03	63.86	52.96	62.04	19.8039	22.7407	41.3506	46.6016	57.43	67.36	28.8704	33.4274	62.31	64.81	47.08	52.62		28.7406	22.7407	33.4274	63.86	46.6016	64.81	62.04	67.36	52.62	0.0221421	-0.315677	0.240082	1.17396	0.719428	1.19527	1.13225	1.25094	0.894661	0.0107305	0.0464312	0.00364864	0.024217
CATL1_HUMAN	Cathepsin L1 OS=Homo sapiens GN=CTSL PE=1 SV=2	CTSL1;	3	14	143.49	p12528;p24137;p25028;	P07711;		14.9506	28.869	35.08	43.57	54.02	50.85	20.751	23.8107	35.95	44.94	53.14	48.06	23.568	26.42	58.65	18.84	44.77	46.05		28.869	23.8107	26.42	43.57	44.94	58.65	54.02	53.14	46.05	0.130812	-0.147102	0.0029216	0.724626	0.769291	1.15342	1.03478	1.01109	0.804492	0.0107468	0.0464312	0.00106276	0.0122499
ATP5L_HUMAN	ATP synthase subunit g, mitochondrial OS=Homo sapiens GN=ATP5L PE=1 SV=3	ATP5L2; ATP5L;	3	37	133.6	p16081;p17902;p33164;	Q7Z4Y8; O75964;		25.438	37.63	61.89	62.56	58.36	78.16	21.73	27.48	44.25	57.37	64.97	78.57	34.21	42.88	61.55	72.55	62.77	61.08		37.63	27.48	42.88	62.56	57.37	72.55	78.16	78.57	62.77	0.06402	-0.389481	0.252442	0.797377	0.672433	1.01111	1.11857	1.12612	0.802212	0.0113524	0.0478813	0.00571094	0.0318499
H1BP3_HUMAN	HCLS1-binding protein 3 OS=Homo sapiens GN=HS1BP3 PE=1 SV=1	HS1BP3;	3	14	64.37	p02895;p13223;p34072;	Q53T59;		1.8113	3.46126	10.5005	10.9108	11.1005	9.86088	6.63097	5.82265	15.7406	11.2316	11.3912	9.86155	5.20038	1.30088	10.3333	11.8007	8.0315	12.1211		3.46126	6.63097	5.20038	10.9108	15.7406	11.8007	11.1005	11.3912	12.1211	-0.558502	0.379419	0.028817	1.09788	1.62662	1.21101	1.12276	1.16004	1.24965	0.0114573	0.0481368	0.00262453	0.0196656
AT2B1_HUMAN	Plasma membrane calcium-transporting ATPase 1 OS=Homo sapiens GN=ATP2B1 PE=1 SV=3	ATP2B1; ATP2B4;	10	57	222.31	p02280;p10285;p10986;p14994;p15441;p28924;p31040;p32013;p36427;p36428;	P20020; P23634;		22.3013	27.2113	55.8115	53.9988	63.533	65.211	29.1419	25.422	38.8012	42.6031	71.291	58.9516	24.6208	33.8609	48.4467	47.0015	78.17	63.0711		27.2113	29.1419	33.8609	55.8115	42.6031	48.4467	65.211	71.291	78.17	-0.144186	-0.0452934	0.171229	0.892173	0.50257	0.688007	1.11673	1.24533	1.37822	0.0117857	0.049145	0.000607211	0.00959832
ZN622_HUMAN	Zinc finger protein 622 OS=Homo sapiens GN=ZNF622 PE=1 SV=1	ZNF622;	4	12	106.17	p01677;p11406;p13712;p21289;	Q969S3;		16.4807	10.48	44.97	16.86	40.79	40.3909	15.699	9.41	40.31	40.6416	42.24	42.8516	8.68038	6.88044	28.18	15.9507	20.67	30.5311		16.4807	15.699	8.68038	44.97	40.6416	28.18	40.79	42.8516	30.5311	0.275045	0.204945	-0.649898	1.72324	1.57723	1.04894	1.58249	1.65362	1.16455	0.012322	0.0506838	0.00578597	0.0320853
F1142_HUMAN	Protein FAM114A2 OS=Homo sapiens GN=FAM114A2 PE=1 SV=4	FAM114A2;	2	3	49.17	p12668;p30150;	Q9NRY5;		3.56065	5.85	5.171	6.84	6.802	11.74	3.28097	5.36	5.8	8.26	8.23	9.25	4.93	4.86	8.48	7.25	8	9.67		5.85	5.36	4.93	6.84	8.26	8.48	11.74	9.25	9.67	0.12083	-0.00537317	-0.126019	0.34639	0.618536	0.656458	1.12575	0.781847	0.84591	0.0127838	0.0517254	0.00401712	0.0256179
RAP1B_HUMAN	Ras-related protein Rap-1b OS=Homo sapiens GN=RAP1B PE=1 SV=1	RAP1B; |A6NIZ1|RP1BL_HUMAN;	4	58	164.06	p05321;p22297;p27265;p33875;	P61224; A6NIZ1;		63.08	61.94	84.71	80.79	116.58	112.08	54.81	60.05	64.13	76.96	113.37	125.12	56.28	55.28	71.86	70.43	118.52	119.93		63.08	60.05	56.28	84.71	76.96	71.86	116.58	125.12	119.93	0.0769568	0.00593835	-0.0876036	0.502306	0.363883	0.264963	0.963023	1.06501	1.00389	0.012919	0.0517973	4.36416e-05	0.00520687
FUCO_HUMAN	Tissue alpha-L-fucosidase OS=Homo sapiens GN=FUCA1 PE=1 SV=4	FUCA1;	6	41	274.35	p04105;p04833;p08934;p15899;p35808;p37321;	P04066;		9.3293	10.4209	72.84	64.26	136.85	155.92	3.48894	5.64741	55.35	54.21	160	155.29	37.8515	6.10888	70.15	61.06	162.3	155.37		10.4209	5.64741	37.8515	72.84	55.35	70.15	155.92	160	162.3	-0.786374	-1.67019	1.0745	2.01888	1.62273	1.96459	3.11688	3.15415	3.17474	0.0134981	0.0528309	0.000157202	0.00661673
KDM4E_HUMAN	Lysine-specific demethylase 4E OS=Homo sapiens GN=KDM4E PE=1 SV=1	KDM4E;	4	21	124.53	p07195;p16099;p28688;p32600;	B2RXH2;		13.1213	3.22189	23.23	28.731	22.756	24.37	4.9329	8.98196	27.037	20.906	23.281	38.045	6.83276	8.78132	19.9963	43.505	19.0875	36.26		13.1213	8.98196	8.78132	28.731	27.037	43.505	24.37	38.045	36.26	0.349986	-0.196822	-0.229414	1.48068	1.39301	2.07926	1.24318	1.88578	1.81645	0.013612	0.0531346	0.00748793	0.0371942
GALE_HUMAN	UDP-glucose 4-epimerase OS=Homo sapiens GN=GALE PE=1 SV=2	GALE;	11	53	345.5	p02907;p02908;p05652;p05857;p08935;p10918;p22648;p27842;p30096;p30097;p32437;	Q14376;		32.249	28.7025	45.4745	46.078	67.3005	79.764	20.1761	21.1546	36.2128	45.372	69.6142	90.279	24.735	28.6804	42.3172	58.582	65.1605	72.7911		32.249	21.1546	28.6804	46.078	45.372	58.582	79.764	90.279	72.7911	0.237115	-0.371167	0.0679277	0.751939	0.729663	1.09832	1.5436	1.72225	1.41162	0.0137113	0.053361	0.000893875	0.0114756
NPTN_HUMAN	Neuroplastin OS=Homo sapiens GN=NPTN PE=1 SV=2	NPTN;	6	19	59.81	p00579;p00580;p16127;p23902;p24116;p30132;	Q9Y639;		17.5593	32.481	43.702	52.637	52.384	47.25	29.54	27.5707	50.16	45.262	55.369	55.438	31.9904	31.006	37.988	40.235	57.172	54.141		32.481	29.54	31.9904	52.637	50.16	40.235	52.384	55.438	57.172	0.0517231	-0.0852031	0.0297653	0.748204	0.678664	0.360578	0.741253	0.823002	0.867436	0.0137718	0.0535448	0.000143816	0.00661673
TECR_HUMAN	Very-long-chain enoyl-CoA reductase OS=Homo sapiens GN=TECR PE=1 SV=1	TECR;	4	38	158.49	p13468;p19954;p31111;p31112;	Q9NZ01;		29.36	47.17	44.951	66.89	86.39	84.1	22.239	46.1	58.61	69.81	106.7	89.21	59.14	45.24	73.59	73.43	93.32	88.38		47.17	46.1	59.14	66.89	69.81	73.59	86.39	106.7	93.32	-0.107054	-0.140156	0.219211	0.396867	0.458511	0.534587	0.765941	1.07057	0.877263	0.0138388	0.0537339	0.00357709	0.0238746
SODC_HUMAN	Superoxide dismutase [Cu-Zn] OS=Homo sapiens GN=SOD1 PE=1 SV=2	SOD1;	4	34	129.33	p10429;p10430;p13378;p13379;	P00441;		44.7336	45.6416	96.397	78.6608	109.44	123.91	46.419	39.8687	90.68	96.178	82.2112	133.93	61.205	45.7209	117.2	135.13	82.972	95.819		45.6416	46.419	61.205	96.397	96.178	135.13	123.91	133.93	95.819	-0.162649	-0.138284	0.26065	0.915988	0.912707	1.40328	1.27822	1.39041	0.907312	0.0138907	0.0538367	0.00587583	0.0321662
ATPK_HUMAN	ATP synthase subunit f, mitochondrial OS=Homo sapiens GN=ATP5J2 PE=1 SV=3	ATP5J2;	3	29	97.85	p04001;p18955;p18956;	P56134;		30.383	33.627	60.4005	64.98	56.77	62.33	22.551	36.393	45.254	47.17	72	78.28	30.94	33.349	58.15	63.287	64.9	62.13		33.627	36.393	33.349	64.98	47.17	63.287	62.33	78.28	64.9	-0.0351491	0.0788918	-0.0471257	0.915227	0.4531	0.87714	0.855158	1.18387	0.913449	0.0140092	0.0540737	0.00250193	0.0191535
H1X_HUMAN	Histone H1x OS=Homo sapiens GN=H1FX PE=1 SV=1	H1FX;	8	93	183.1	p00997;p01926;p10268;p10269;p17475;p17476;p27451;p37149;	Q92522;		34.0866	42.724	136.3	141.919	154.44	164.62	33.323	32.971	179.89	228.88	186.26	218.24	46.6004	41.953	121.22	134.134	219.24	242.43		42.724	33.323	46.6004	141.919	228.88	134.134	164.62	218.24	242.43	0.0635651	-0.294965	0.18886	1.79551	2.48504	1.71412	2.00959	2.41636	2.56801	0.0141307	0.0544709	0.00199008	0.0170449
AMPB_HUMAN	Aminopeptidase B OS=Homo sapiens GN=RNPEP PE=1 SV=2	RNPEP;	20	117	418.31	p00602;p00806;p01243;p03366;p06357;p06358;p08065;p11504;p18241;p18735;p18936;p21275;p26043;p27715;p27815;p32502;p32950;p33456;p35604;p35843;	Q9H4A4;		116.711	87.5536	138.661	170.82	171.78	182.961	55.8639	54.411	124.31	148.52	188.5	191.71	74.4234	87.1824	144.073	173	130.781	159.36		116.711	55.8639	87.1824	170.82	148.52	173	182.961	191.71	159.36	0.430736	-0.632211	0.00990923	0.980277	0.778457	0.998572	1.07933	1.14673	0.880089	0.0157133	0.0586688	0.010338	0.0451622
ADA_HUMAN	Adenosine deaminase OS=Homo sapiens GN=ADA PE=1 SV=3	ADA;	2	13	38.92	p05955;p07236;	P00813;		1.55065	1.59063	5.51	5.42	5.51	3.80088	1.11	1.21065	2.60059	4.88	5.83	5.95	3.18	1.75044	4.18	3.52075	2.5415	7.65		1.59063	1.21065	3.18	5.51	4.88	4.18	5.51	5.95	7.65	-0.325894	-0.719707	0.673534	1.46656	1.29139	1.06801	1.46656	1.5774	1.93997	0.0160831	0.0596458	0.00790084	0.0384034
PCYOX_HUMAN	Prenylcysteine oxidase 1 OS=Homo sapiens GN=PCYOX1 PE=1 SV=3	PCYOX1;	15	84	323.82	p03446;p06979;p09376;p13820;p14130;p18772;p22005;p22958;p22959;p23610;p29355;p35944;p36451;p37057;p37058;	Q9UHG3;		90.8919	56.0196	133.104	125.511	211.72	186.713	76.0339	56.7823	103.308	103.984	230.92	215.033	53.9024	71.2203	108.961	122.19	197.64	191.932		90.8919	76.0339	71.2203	133.104	103.984	122.19	211.72	230.92	197.64	0.19534	-0.0621705	-0.156524	0.745664	0.389479	0.622247	1.41527	1.54051	1.31599	0.0175419	0.0630239	0.000290885	0.00743002
RAB6A_HUMAN	Ras-related protein Rab-6A OS=Homo sapiens GN=RAB6A PE=1 SV=3	RAB6A;	8	81	315.03	p07304;p11954;p21141;p27224;p29069;p29696;p31605;p32520;	P20340;		151.071	116.67	187.18	176.55	176.96	290.37	155.61	167.05	161.98	182.74	280.96	221.26	165.49	104.74	114.217	178.92	193.56	328.33		151.071	167.05	165.49	187.18	182.74	178.92	290.37	280.96	328.33	-0.0936578	0.0513954	0.0378595	0.215542	0.180908	0.15043	0.849008	0.80148	1.02626	0.0179945	0.0641784	0.000830642	0.0111264
DCXR_HUMAN	L-xylulose reductase OS=Homo sapiens GN=DCXR PE=1 SV=2	DCXR;	11	74	373.84	p02938;p06002;p06003;p10240;p12190;p12191;p12330;p28367;p31826;p34378;p34471;	Q7Z4W1;		17.0334	79.6525	114.46	106.34	144.57	134.6	76.9888	79.3189	108.56	100.108	153.21	148	15.1025	92.0743	122.79	136.37	160.45	145.33		79.6525	79.3189	92.0743	114.46	108.56	136.37	144.57	153.21	160.45	-0.0711959	-0.077251	0.137883	0.451856	0.375505	0.704538	0.78878	0.872523	0.939136	0.0187118	0.0658166	0.000374281	0.00804986
S10A1_HUMAN	Protein S100-A1 OS=Homo sapiens GN=S100A1 PE=1 SV=2	S100A1;	2	6	94.39	p07270;p07271;	P23297;		0.06555	0.941631	3.3	3.74	10.83	11.34	0.001936	0.98	3.48	3.25	11.7	11.93	0.000762	0.274441	6.56	4.59	13.39	12.31		0.941631	0.98	0.274441	3.74	3.48	6.56	11.34	11.93	13.39	0.363271	0.420891	-1.41539	2.35308	2.24912	3.16373	3.95339	4.02656	4.19312	0.0188777	0.0661589	6.05423e-05	0.00553244
SURF1_HUMAN	Surfeit locus protein 1 OS=Homo sapiens GN=SURF1 PE=1 SV=1	SURF1;	3	3	26.55	p15848;p20649;p33926;	Q15526;		2.208	2.38063	5.08	3.97076	5.92	7.17	1.66	1.83665	3.538	3.878	5.39	7.01	2.701	3.00044	5.07	5.86	5.06	5.71		2.38063	1.83665	3.00044	5.08	3.878	5.86	7.17	7.01	5.71	-0.0152377	-0.389503	0.318593	1.07825	0.688731	1.28432	1.57539	1.54283	1.24691	0.0191639	0.0665386	0.00178826	0.0160605
DDRGK_HUMAN	DDRGK domain-containing protein 1 OS=Homo sapiens GN=DDRGK1 PE=1 SV=2	DDRGK1;	2	6	45.35	p00258;p32736;	Q96HY6;		1.792	2.729	4.36	4.46	5.35	5.43	1.74	2.128	2.88	3.31	5.3	5.6	2.013	2.618	3.59	4.06	5.17	4.04		2.729	2.128	2.618	4.46	3.31	4.06	5.43	5.6	5.17	0.131261	-0.227613	0.071354	0.839933	0.40972	0.704369	1.12384	1.16832	1.05305	0.0194821	0.0669871	0.000199464	0.00693247
PITH1_HUMAN	PITH domain-containing protein 1 OS=Homo sapiens GN=PITHD1 PE=1 SV=1	PITHD1;	6	35	158.56	p04808;p11148;p12696;p20952;p23976;p24261;	Q9GZP4;		9.69965	11.615	39.22	27.24	31.106	24.5	8.3836	9.02265	21.82	24.58	27.933	23.91	8.62738	9.436	19.0833	23.8	25.32	26.66		11.615	9.02265	9.436	39.22	24.58	23.8	31.106	27.933	26.66	0.212452	-0.151914	-0.0872903	1.96805	1.29395	1.24742	1.63366	1.47843	1.41114	0.019514	0.0669871	0.000277937	0.00743002
MPRD_HUMAN	Cation-dependent mannose-6-phosphate receptor OS=Homo sapiens GN=M6PR PE=1 SV=1	M6PR;	2	10	56.16	p13320;p28365;	P20645;		6.88	9.05	15.91	14.43	24	22.1	5.98	3.07065	13.32	12.88	25.5	21.1	8.01	10.66	17.11	18.24	23.23	18.07		9.05	5.98	10.66	15.91	13.32	18.24	24	25.5	23.23	0.0797453	-0.518027	0.315963	0.893689	0.63735	1.09086	1.48679	1.57425	1.43974	0.0213048	0.0707361	0.000505858	0.00888584
UBCP1_HUMAN	Ubiquitin-like domain-containing CTD phosphatase 1 OS=Homo sapiens GN=UBLCP1 PE=1 SV=2	UBLCP1;	7	35	113.63	p07200;p09744;p18062;p20377;p23995;p25075;p33133;	Q8WVY7;		29.9813	30.0513	47.9235	45.9208	39.1416	47.6709	20.2929	21.402	38.6312	36.0931	53.47	48.6415	30.2474	25.8609	55.3633	39.8915	43.113	42.4211		30.0513	21.402	30.2474	47.9235	38.6312	55.3633	47.6709	53.47	43.113	0.142041	-0.347641	0.151426	0.81535	0.504382	1.02355	0.807724	0.973345	0.662739	0.0237518	0.0754068	0.00756373	0.0374485
NFKB1_HUMAN	Nuclear factor NF-kappa-B p105 subunit OS=Homo sapiens GN=NFKB1 PE=1 SV=2	NFKB1;	3	18	44.34	p06988;p12507;p13718;	P19838;		2.741	2.19563	6.83	6.72	6.69	6.68	3.02097	1.31131	4.88059	6.14	5.36	6.55	2.63038	2.48744	4.10333	4.038	4.91	4.49		2.741	3.02097	2.63038	6.83	6.14	4.10333	6.69	6.55	4.91	-0.0294098	0.110899	-0.0888404	1.28777	1.13413	0.552683	1.25789	1.22738	0.811611	0.0248912	0.0778862	0.00506469	0.0294339
CO5A1_HUMAN	Collagen alpha-1(V) chain OS=Homo sapiens GN=COL5A1 PE=1 SV=3	COL5A1;	9	48	349.59	p01903;p04763;p07608;p09023;p11767;p27714;p30988;p32113;p32320;	P20908;		18.4653	21.7769	42.693	56.64	126.03	122.49	18.7499	30.4943	81.1106	90.56	108.44	110.87	25.1525	17.9743	51.8243	54.698	179.24	189.98		21.7769	30.4943	25.1525	56.64	90.56	54.698	126.03	110.87	189.98	-0.245015	0.240727	-0.03711	1.13401	1.81106	1.08367	2.28788	2.10298	2.87996	0.025314	0.0788728	0.00878154	0.0406319
SCAM2_HUMAN	Secretory carrier-associated membrane protein 2 OS=Homo sapiens GN=SCAMP2 PE=1 SV=2	SCAMP2;	5	13	193.33	p00275;p07348;p07349;p30920;p30921;	O15127;		8.5173	9.04163	4.52157	17.7215	9.01163	37.7009	2.41894	7.91765	3.03977	11.2736	22.6012	26.542	5.90938	7.50044	11.7367	16.9317	28.66	28.95		9.04163	7.91765	7.50044	17.7215	11.2736	16.9317	37.7009	26.542	28.95	0.149209	-0.0423009	-0.120398	1.12006	0.467499	1.05429	2.20915	1.70283	1.82812	0.0263688	0.0809979	0.00258724	0.0194834
C560_HUMAN	Succinate dehydrogenase cytochrome b560 subunit, mitochondrial OS=Homo sapiens GN=SDHC PE=1 SV=1	SDHC;	2	4	26.16	p12988;p28913;	Q99643;		2.51065	3.38	9.71	1.96076	15.89	14.73	7.09	3.65065	8.21	4.26157	14.19	13.77	4.138	1.42044	4.85	9.06	13.69	13.48		3.38	7.09	4.138	9.71	8.21	9.06	15.89	14.19	13.69	-0.526701	0.542061	-0.234791	0.995747	0.753658	0.895787	1.70632	1.54308	1.49133	0.0272223	0.0826525	0.00177585	0.0160588
DHSD_HUMAN	Succinate dehydrogenase [ubiquinone] cytochrome b small subunit, mitochondrial OS=Homo sapiens GN=SDHD PE=1 SV=1	SDHD;	2	8	38.26	p00270;p00271;	O14521;		4.68065	7.293	10.38	11.72	18.79	15.43	6.387	6.75	6.516	8.67	18.39	14.37	6.546	6.1	9.58	9.01	22.86	12.27		7.293	6.75	6.546	11.72	8.67	9.58	18.79	18.39	22.86	0.087673	-0.0239519	-0.0682258	0.772061	0.337193	0.481186	1.45305	1.42201	1.73591	0.028346	0.0843765	0.000809194	0.0109643
SORC2_HUMAN	VPS10 domain-containing receptor SorCS2 OS=Homo sapiens GN=SORCS2 PE=1 SV=3	SORCS2;	2	2	24.39	p28424;p34049;	Q96PQ0;		33.46	24.81	66.07	53.4	44.31	50.5	22.95	27.5	45	10.62	52.7	55	28.05	27.2	46.68	38.23	52	51.6		33.46	27.5	28.05	66.07	45	46.68	50.5	55	52	0.173433	-0.109573	-0.0810042	1.15499	0.60092	0.6538	0.767278	0.890427	0.809507	0.0310057	0.0899211	0.000594607	0.00959832
RAB14_HUMAN	Ras-related protein Rab-14 OS=Homo sapiens GN=RAB14 PE=1 SV=4	RAB14;	13	92	202.35	p09476;p10154;p14488;p16258;p21914;p24556;p24557;p25817;p28045;p28046;p30063;p30941;p36620;	P61106;		74.3793	115.622	104.961	147.22	180.66	206.19	78.54	95.37	97.01	121.66	203.95	236.7	87.812	96.25	155.749	142.91	211.61	232.41		115.622	95.37	96.25	147.22	121.66	155.749	206.19	236.7	232.41	0.175003	-0.102806	-0.0895545	0.523561	0.248442	0.60481	1.00956	1.20865	1.18226	0.0325834	0.0927994	0.000452537	0.0085371
CB39L_HUMAN	Calcium-binding protein 39-like OS=Homo sapiens GN=CAB39L PE=1 SV=3	CAB39L;	2	22	60.39	p19994;p31894;	Q9H9S4;		9.13	9.92	10.2	10.27	14.42	16.01	8.42	9.04	10.38	10.71	16.28	17.7	6.91	8.75	9.79	11.44	15.21	17.77		9.92	9.04	8.75	10.27	10.71	11.44	16.01	17.7	17.77	0.102968	-0.0310495	-0.0780893	0.152992	0.213514	0.308643	0.793529	0.938305	0.943999	0.0327847	0.0930967	0.000300213	0.00745428
HSDL1_HUMAN	Inactive hydroxysteroid dehydrogenase-like protein 1 OS=Homo sapiens GN=HSDL1 PE=1 SV=3	HSDL1;	2	12	35.42	p03109;p06962;	Q3SXM5;		4.57	7.9	11.62	7.94	12.75	13.78	5.72	5.37	10.06	7.98	14.94	11.25	9.1	7.3	11.94	12.28	12.43	10.79		7.9	5.72	9.1	11.62	10.06	12.28	13.78	14.94	12.43	0.0609242	-0.404913	0.264938	0.61761	0.40963	0.69731	0.863576	0.98018	0.714826	0.0344105	0.0960448	0.00744748	0.037092
KDM4B_HUMAN	Lysine-specific demethylase 4B OS=Homo sapiens GN=KDM4B PE=1 SV=4	KDM4B;	2	5	124.011	p00956;p21509;	O94953;		0.0013	0.146631	1.15	1.136	1.285	1.165	0.018268	0.001306	0.399591	0.46657	1.178	0.973	0.000762	0.076241	1.306	1.521	0.1885	0.739		0.146631	0.018268	0.076241	1.15	0.46657	1.521	1.285	1.178	0.739	0.867282	-2.13752	-0.0762695	3.83865	2.53719	4.24204	3.99879	3.87336	3.20067	0.0360771	0.0994233	0.00448525	0.0273544
TRIA1_HUMAN	TP53-regulated inhibitor of apoptosis 1 OS=Homo sapiens GN=TRIAP1 PE=1 SV=1	TRIAP1;	2	14	72.16	p08485;p10492;	O43715;		3.652	3.67	4.84	6.88	7.27	8.12	3.239	3.43	6.79	5.88	7.76	8.84	2.06038	6.03	7.35	6.62	8.49	7.82		3.67	3.43	6.03	6.88	6.79	7.35	8.12	8.84	8.49	-0.254052	-0.351624	0.462325	0.652576	0.633579	0.747912	0.891647	1.01421	0.955932	0.0361123	0.0994233	0.00863602	0.0402123
VAMP8_HUMAN	Vesicle-associated membrane protein 8 OS=Homo sapiens GN=VAMP8 PE=1 SV=1	VAMP8;	2	23	94.79	p24243;p24523;	Q9BV40;		13.9	14.84	21.35	24.18	32.67	28.73	11.41	11.92	12.36	16.51	36.2	40.7	10.37	7.44	15.21	20.22	32.4	31.1		14.84	11.92	10.37	24.18	16.51	20.22	32.67	40.7	32.4	0.261868	-0.0542386	-0.255207	0.966191	0.415717	0.70816	1.40034	1.71741	1.38837	0.0369147	0.100808	0.00163101	0.0153215
TSSC1_HUMAN	Protein TSSC1 OS=Homo sapiens GN=TSSC1 PE=1 SV=2	TSSC1;	2	4	53.1	p09462;p36926;	Q53HC9;		2.57065	3.41	3.59052	5.4	7.1	6.37	1.78097	3.13	3.17059	4.74	5.72	5.93	2.20038	2.23044	7.82	5.07	5.3015	5.98		3.41	3.13	2.23044	5.4	4.74	7.82	7.1	5.93	5.98	0.222085	0.0984758	-0.390358	0.885273	0.6972	1.41948	1.28013	1.02035	1.03246	0.0377204	0.101937	0.00282712	0.0206817
NDC1_HUMAN	Nucleoporin NDC1 OS=Homo sapiens GN=NDC1 PE=1 SV=2	TMEM48;	3	20	38.36	p04695;p19507;p20712;	Q9BTX1;		2.91165	3.04563	5.404	5.74	6.68	6.62	2.13797	2.5664	3.654	3.398	7.78	7.86	2.55138	2.96344	4.894	3.92475	4.2355	5.113		3.04563	2.5664	2.96344	5.74	3.654	4.894	6.68	7.86	5.113	0.0914876	-0.155508	0.0520198	1.0058	0.354223	0.775761	1.22459	1.45928	0.838916	0.0378894	0.102326	0.0103163	0.0451013
STX7_HUMAN	Syntaxin-7 OS=Homo sapiens GN=STX7 PE=1 SV=4	STX7;	4	21	180.4	p21987;p26861;p31458;p34994;	O15400;		16.16	18.64	23.27	27.4	37.66	40.7	9.66697	13.7507	19.26	21.3516	45.37	43.68	18.02	18.23	25.83	31.19	37.24	38.6		18.64	13.7507	18.23	27.4	21.3516	31.19	40.7	45.37	38.6	0.143638	-0.295263	0.111551	0.699412	0.339579	0.88632	1.27027	1.42698	1.19384	0.0401996	0.106575	0.000628457	0.00975004
AP2D_HUMAN	Transcription factor AP-2-delta OS=Homo sapiens GN=TFAP2D PE=2 SV=1	TFAP2B; TFAP2E; TFAP2C; TFAP2A; TFAP2D;	2	4	54.22	p19087;p21494;	Q92481; Q6VUC0; Q92754; P05549; Q7Z6R9;		1.0493	0.357631	9.97	5.55	10.47	12.26	4.69	0.001306	7.08	5.279	10.69	10.62	5.863	0.000882	5.58	10.66	7.364	11.33		1.0493	4.69	5.863	9.97	7.08	10.66	12.26	10.69	11.33	-1.88195	0.278211	0.600263	1.36622	0.872373	1.46276	1.66451	1.46681	1.5507	0.0417821	0.109338	0.00761948	0.0375357
RAP1A_HUMAN	Ras-related protein Rap-1A OS=Homo sapiens GN=RAP1A PE=1 SV=1	RAP1B; RAP1A; |A6NIZ1|RP1BL_HUMAN; NRAS; KRAS; HRAS;	4	42	132.83	p05327;p27970;p33876;p36261;	P61224; P62834; A6NIZ1; P01111; P01116; P01112;		21.94	20.678	29.17	29.28	49.21	43.85	21.61	20.22	19.61	24.424	47.46	50.77	14.47	15.5304	27.76	25.4207	56.34	65.51		21.94	21.61	15.5304	29.28	24.424	27.76	49.21	50.77	65.51	0.155845	0.133981	-0.342619	0.572197	0.310581	0.495289	1.32123	1.36626	1.734	0.0419841	0.109622	0.00317105	0.0221219
FNTA_HUMAN		FNTA;	6	30	35.34	p01598;p05152;p05583;p08364;p24711;p34345;	P49354;		18.1507	22.3913	39.9805	75.7	35.7005	41.98	17.972	20.4897	36.9306	39.6016	45.25	42.2816	22.073	23.1809	39.8133	46.4607	42.9115	41.2411		22.3913	20.4897	23.1809	75.7	39.6016	46.4607	41.98	45.25	42.9115	0.0240821	-0.103958	0.0740817	1.78144	0.846704	1.07716	0.930848	1.03906	0.962511	0.0452548	0.114989	7.06747e-05	0.00558809
2A5D_HUMAN	Serine/threonine-protein phosphatase 2A 56 kDa regulatory subunit delta isoform OS=Homo sapiens GN=PPP2R5D PE=1 SV=1	PPP2R5D;	4	31	141.11	p02212;p18667;p32266;p34208;	Q14738;		15.2607	13.6806	26.26	25.38	27.15	29.08	11.12	15.63	17.87	16.3716	20.1012	29.34	8.14638	12.3704	16.216	21.8	30.09	28.01		15.2607	15.63	12.3704	26.26	17.87	21.8	29.08	29.34	30.09	0.0817089	0.11621	-0.221211	0.864759	0.309432	0.596221	1.01192	1.02476	1.06118	0.0455045	0.115441	0.0001492	0.00661673
PDS5B_HUMAN	Sister chromatid cohesion protein PDS5 homolog B OS=Homo sapiens GN=PDS5B PE=1 SV=1	PDS5B;	9	57	125.094	p01776;p04355;p04671;p09908;p13600;p13906;p16197;p19101;p32581;	Q9NTI5;		20.1946	24.7466	30.995	35.53	41.67	41.222	18.543	19.789	22.552	27.922	41.29	47.3116	24.916	25.992	28.42	31.211	37.4	33.7		24.7466	19.789	25.992	35.53	27.922	31.211	41.67	47.3116	37.4	0.0740061	-0.248527	0.144842	0.595812	0.248176	0.408829	0.825783	1.00897	0.669812	0.0503884	0.124266	0.00564143	0.0315522
GABT_HUMAN	4-aminobutyrate aminotransferase, mitochondrial OS=Homo sapiens GN=ABAT PE=1 SV=3	ABAT;	6	9	134.16	p01755;p11701;p12115;p14109;p32218;p33037;	P80404;		4.43325	12.5849	11.6996	20.7708	35.747	35.73	9.5609	6.16326	13.6112	12.7931	34.1712	36.782	5.6819	12.0713	16.7783	20.7315	46.21	39.1011		12.5849	9.5609	12.0713	20.7708	13.6112	20.7315	35.747	36.782	46.21	0.141937	-0.254537	0.081828	0.864798	0.255037	0.862068	1.64807	1.68924	2.01845	0.0527535	0.128106	0.00123391	0.0132734
PROD_HUMAN	Proline dehydrogenase 1, mitochondrial OS=Homo sapiens GN=PRODH PE=1 SV=3	PRODH;	9	36	324.3	p00079;p01608;p09871;p12683;p18629;p20522;p34447;p34448;p34934;	O43272;		8.20795	9.82652	32.986	27.4748	38.0365	43.205	10.8848	10.1706	16.1496	15.5393	33.1752	45.379	8.83614	14.3349	27.1633	28.3315	26.0214	28.6951		9.82652	10.8848	14.3349	32.986	16.1496	28.3315	43.205	45.379	28.6951	-0.249546	-0.101979	0.295235	1.49755	0.467199	1.27811	1.8869	1.95773	1.29651	0.0530501	0.12872	0.00715017	0.0361844
UBP11_HUMAN	Ubiquitin carboxyl-terminal hydrolase 11 OS=Homo sapiens GN=USP11 PE=1 SV=3	USP11;	11	84	172.194	p00964;p05030;p05223;p06066;p07008;p10609;p12605;p23220;p23865;p24777;p36250;	P51784;		38.3351	21.4832	39.407	53.9985	58.3111	64.1418	16.0399	20.7039	54.2456	35.6811	73.3524	59.9611	20.4778	25.1413	37.7067	35.4992	55.274	53.7902		38.3351	20.7039	25.1413	53.9985	54.2456	37.7067	64.1418	73.3524	55.274	0.450147	-0.438621	-0.15846	0.944399	0.950985	0.426299	1.19274	1.38632	0.97808	0.0538669	0.130271	0.00822829	0.0393442
RER1_HUMAN	Protein RER1 OS=Homo sapiens GN=RER1 PE=1 SV=1	RER1;	2	3	37.83	p19143;p32997;	O15258;		0.52865	0.001262	1.608	1.06076	2.675	2.334	1.48	1.09065	1.697	1.693	2.741	2.17	0.582381	0.000882	1.659	1.689	3.15	2.813		0.52865	1.48	0.582381	1.608	1.697	1.689	2.675	2.741	3.15	-0.708179	0.777033	-0.568529	0.896704	0.974423	0.967606	1.63098	1.66614	1.86679	0.0610035	0.142536	0.00435116	0.0268719
RHOG_HUMAN	Rho-related GTP-binding protein RhoG OS=Homo sapiens GN=RHOG PE=1 SV=1	RHOG;	6	31	81.86	p02971;p03559;p07742;p08509;p08510;p36726;	P84095;		87.056	86.01	54.9995	88.012	171.75	116.81	28.689	82.56	82.407	90.767	135.652	128.18	74.52	83.271	87.4803	74.287	164.39	142.77		87.056	82.56	83.271	88.012	90.767	87.4803	171.75	135.652	164.39	0.0464853	-0.0300155	-0.0176443	0.0622418	0.106709	0.0535002	1.02678	0.68638	0.963592	0.0613152	0.142923	0.00277233	0.0204338
ZO3_HUMAN	Tight junction protein ZO-3 OS=Homo sapiens GN=TJP3 PE=1 SV=3	TJP3;	2	4	44.85	p02924;p15582;	O95049;		0.88365	0.825631	1.656	1.61076	3.297	2.836	0.781968	0.995653	0.980591	1.38157	2.609	2.846	0.902381	0.858441	1.998	2.603	1.383	2.3011		0.88365	0.995653	0.902381	1.656	1.38157	2.603	3.297	2.846	2.3011	-0.0694491	0.102719	-0.0391874	0.836707	0.575313	1.48918	1.83016	1.61794	1.31133	0.0623432	0.144572	0.00287574	0.0209309
MCATL_HUMAN	Mitochondrial basic amino acids transporter OS=Homo sapiens GN=SLC25A29 PE=1 SV=2	SLC25A29;	7	27	99.53	p11160;p11296;p11610;p11999;p20917;p21134;p21279;	Q8N8R3;		17.5967	12.6783	46.59	28.3908	38.07	45.62	11.027	13.4673	23.73	24.0016	39.717	37.254	12.8304	17.604	20.88	30.6007	33.53	48.9		17.5967	13.4673	17.604	46.59	24.0016	30.6007	45.62	39.717	48.9	0.117291	-0.268548	0.117894	1.52201	0.565119	0.915557	1.49166	1.29175	1.59182	0.062808	0.145069	0.000700244	0.0102128
COCA1_HUMAN	Collagen alpha-1(XII) chain OS=Homo sapiens GN=COL12A1 PE=1 SV=2	COL12A1;	19	50	587.504	p01492;p04417;p13375;p13990;p14342;p14649;p15978;p19641;p24880;p28270;p29101;p32650;p33255;p33308;p34330;p35108;p35111;p35150;p35338;	Q99715;		35.0746	77.2484	78.0336	91.9373	186.151	169.294	47.1227	60.3342	79.661	93.9465	156.377	173.115	60.6663	86.6745	103.631	96.7217	217.541	241.29		77.2484	60.3342	86.6745	91.9373	93.9465	103.631	186.151	173.115	241.29	0.0473857	-0.309143	0.213488	0.298531	0.329719	0.471268	1.31628	1.21154	1.69058	0.0628806	0.145069	0.0048888	0.0288267
TOE1_HUMAN		TOE1;	2	19	29.26	p02761;p31367;	Q96GM8;		14.87	13.46	14.17	15	21.03	22.51	12.3	12.95	17.91	16.44	28.11	23.46	12.88	12.84	20.11	18.84	26.65	20.95		14.87	12.95	12.88	15	17.91	20.11	22.51	28.11	26.65	0.132338	-0.0671142	-0.0749337	0.144896	0.400699	0.567847	0.7305	1.05102	0.974069	0.0640157	0.146998	0.00247785	0.0190781
NFKB2_HUMAN	Nuclear factor NF-kappa-B p100 subunit OS=Homo sapiens GN=NFKB2 PE=1 SV=4	NFKB2;	8	22	169.15	p04912;p13997;p14024;p25626;p30445;p33414;p34384;p36418;	Q00653;		15.2313	17.0519	16.8206	22.0085	34.926	39.698	12.8769	18.6803	16.6842	22.6081	42.008	41.9365	13.4488	14.0813	26.2633	32.1607	19.156	29.133		17.0519	18.6803	14.0813	22.0085	22.6081	32.1607	39.698	42.008	29.133	0.038357	0.169943	-0.237792	0.406488	0.445267	0.953726	1.25749	1.33909	0.811079	0.0647162	0.148111	0.00827962	0.0394931
PLP2_HUMAN	Amyloid-like protein 2 OS=Homo sapiens GN=APLP2 PE=1 SV=2	APLP2;	2	7	38.74	p13295;p26800;	Q06481;		1.569	1.934	6.819	7.698	9.095	14.11	1.05097	0.915653	4.406	4.904	12.03	15.36	1.15038	1.47044	15.2	7.972	12.48	13.37		1.934	1.05097	1.47044	7.698	4.904	15.2	14.11	15.36	13.37	0.380992	-0.498877	-0.0143465	2.37389	1.72336	3.3554	3.24805	3.37051	3.17033	0.0651533	0.148679	3.56414e-05	0.00486298
ZMYM4_HUMAN	Zinc finger MYM-type protein 4 OS=Homo sapiens GN=ZMYM4 PE=1 SV=1	ZMYM4;	2	2	24.18	p14501;p35172;	Q5VZL5;		23.81	27.69	36.613	41.21	80.971	60.932	28.69	11.8	1.634	41.071	72.971	82.39	13.82	9.985	31.48	28.505	63.058	54.5011		27.69	28.69	13.82	41.21	41.071	31.48	80.971	82.39	63.058	0.242857	0.294039	-0.759751	0.816486	0.811612	0.427927	1.7909	1.81596	1.43017	0.0658786	0.149694	0.00268828	0.0200408
LAMB2_HUMAN	Laminin subunit beta-2 OS=Homo sapiens GN=LAMB2 PE=1 SV=2	LAMB2;	2	2	40.75	p11471;p28892;	P55268;		0.0013	0.406631	1.381	1.336	1.28054	1.7	0.001936	0.312653	0.459591	0.955	2.043	1.93155	0.478381	0.921441	1.768	2.046	1.516	1.0111		0.406631	0.312653	0.921441	1.381	0.955	2.046	1.7	2.043	1.516	-0.427579	-0.806737	0.752593	1.33634	0.804202	1.90344	1.63616	1.90132	1.4709	0.0687623	0.1541	0.00782666	0.0381704
TM87B_HUMAN		TMEM87B;	2	10	38.45	p07221;p28581;	Q96K49;		3.55	4.53	4.36	4.66	7.66	5.97	3.6	3.03	4.414	4.753	7.3	6.06	4.05	3.14	5.45	5.31	6.42	6.21		4.53	3.6	4.05	4.66	4.753	5.45	7.66	7.3	6.42	0.158031	-0.173483	-0.00355782	0.19885	0.227359	0.424777	0.915865	0.846417	0.661094	0.0711372	0.158032	0.00254184	0.0193021
CD81_HUMAN	CD81 antigen OS=Homo sapiens GN=CD81 PE=1 SV=1	CD81;	7	44	191.04	p01807;p13750;p24681;p25880;p25881;p25882;p25883;	P60033;		44.8313	19.0163	59.86	58.7908	49.0605	90.43	31.0879	34.7367	46.59	34.7631	61.6412	88.45	28.5308	28.805	50.1033	83.0107	64.4315	73.98		44.8313	34.7367	28.805	59.86	46.59	83.0107	90.43	88.45	73.98	0.311536	-0.0565116	-0.326651	0.728622	0.36705	1.20033	1.32383	1.29189	1.03416	0.0806809	0.172524	0.00231768	0.0187815
MTOR_HUMAN	Serine/threonine-protein kinase mTOR OS=Homo sapiens GN=MTOR PE=1 SV=1	MTOR;	8	11	38.63	p11815;p14375;p19453;p21489;p28590;p33237;p34089;p36043;	P42345;		6.1636	19.4999	8.29905	26.687	15.316	34.3085	6.76187	6.11896	10.0906	28.426	17.0782	39.2231	18.2878	17.1523	11.9357	21.3627	16.2978	36.8181		19.4999	6.76187	18.2878	26.687	28.426	21.3627	34.3085	39.2231	36.8181	0.393019	-1.13495	0.300431	0.84569	0.936763	0.52465	1.20812	1.40126	1.30997	0.0808878	0.172759	0.00697832	0.0356636
GOSR1_HUMAN	Golgi SNAP receptor complex member 1 OS=Homo sapiens GN=GOSR1 PE=1 SV=1	GOSR1;	3	3	28.61	p02054;p04358;p18019;	O95249;		7.317	7.842	8.349	10.17	11.06	11.17	5.086	4.9356	6.283	7.54	10.497	11.88	6.269	6.54	9.05	9.59	11.16	10.067		7.842	5.086	6.54	10.17	7.54	9.59	11.17	11.88	11.16	0.273151	-0.351539	0.0112204	0.648178	0.216494	0.563461	0.783487	0.872393	0.782195	0.0814436	0.17363	0.00409329	0.0259271
MYADM_HUMAN	Myeloid-associated differentiation marker OS=Homo sapiens GN=MYADM PE=1 SV=2	MYADM;	2	8	140.85	p01877;p32142;	Q96S97;		1.68065	3.06	2.163	2.079	12.95	10.7	2.029	2.732	0.996591	1.124	12.34	13.18	1.405	2.053	0.838	1.631	10.91	11.42		3.06	2.732	2.053	2.163	1.124	1.631	12.95	13.18	11.42	0.226721	0.0631465	-0.349077	-0.273777	-1.21817	-0.681054	2.30807	2.33347	2.12668	0.0817465	0.17396	9.38847e-05	0.00578501
NGLY1_HUMAN	Peptide-N(4)-(N-acetyl-beta-glucosaminyl)asparagine amidase OS=Homo sapiens GN=NGLY1 PE=1 SV=1	NGLY1;	2	7	85.73	p14295;p20139;	Q96IV0;		3.143	3.017	3.2	3.71	4.22	4.95	2.373	2.421	3.33	3.59	5.21	5.32	2.92	3.44	4.5	3.88	4.89	6.18		3.143	2.421	3.44	3.71	3.59	4.5	4.95	5.32	6.18	0.0665387	-0.31	0.196805	0.305816	0.25838	0.584321	0.721825	0.825823	1.042	0.0885646	0.183997	0.00633694	0.0335538
MTCH1_HUMAN	Mitochondrial carrier homolog 1 OS=Homo sapiens GN=MTCH1 PE=1 SV=1	MTCH1;	3	10	30.6	p12049;p20512;p36659;	Q9NZJ7;		11.29	15.9106	16.85	23.215	22.11	26.83	13.63	10.4013	14.43	15.1216	18.3312	26.05	12.4704	10.3004	18.6233	24.43	20.7315	29.9		15.9106	13.63	12.4704	23.215	15.1216	24.43	26.83	26.05	29.9	0.184186	-0.0390195	-0.167299	0.729252	0.110803	0.802849	0.938042	0.895478	1.09434	0.0888111	0.184379	0.000932684	0.011664
FGR_HUMAN	Tyrosine-protein kinase Fgr OS=Homo sapiens GN=FGR PE=1 SV=2	FGR;	2	23	65.69	p13505;p24747;	P09769;		56.76	46.8	57.6	62.1	112.1	128.3	30.7	46.7	57.4	56.3	100.3	126.8	42.5	51.3	53.3	57.1	156.7	174.5		56.76	46.7	51.3	62.1	57.4	57.1	128.3	126.8	174.5	0.137876	-0.143576	-0.0080394	0.267595	0.154053	0.146493	1.31445	1.29748	1.75816	0.0939509	0.191659	0.00452604	0.0274605
MAGT1_HUMAN	Magnesium transporter protein 1 OS=Homo sapiens GN=MAGT1 PE=1 SV=1	MAGT1;	4	15	68.72	p10825;p27459;p27460;p35059;	Q9H0U3;		8.203	16	14.653	27.77	32.05	27.007	16.185	13.03	10.587	17.4516	30.63	34.2	12.73	7.91144	15.32	20.9	36.24	22.251		16	16.185	12.73	27.77	17.4516	20.9	32.05	34.2	36.24	0.0958371	0.112423	-0.234002	0.891292	0.221122	0.481268	1.09809	1.19176	1.27535	0.0941119	0.191734	0.000312264	0.00745428
ASPD_HUMAN		ASPDH;	2	6	50.54	p10257;p18038;	A6ND91;		29.35	27.98	40.86	42.58	55.14	45.25	29.4	28.81	29.02	30.12	47	38.65	27.46	24.72	35.29	37.25	48.98	43.03		29.35	29.4	27.46	42.58	30.12	37.25	55.14	47	48.98	0.0304678	0.0329234	-0.0655611	0.567283	0.067829	0.374348	0.940207	0.709768	0.7693	0.0970069	0.195917	0.00103055	0.0121097
TM109_HUMAN	Transmembrane protein 109 OS=Homo sapiens GN=TMEM109 PE=1 SV=1	TMEM109;	2	22	43.1437	p05901;p27368;	Q9BVC6;		18.81	16.264	35	31.3	50.15	46.31	15.04	17.104	18.73	20.27	47.73	47.8	8.175	20.121	35.76	43.53	45.29	40.64		18.81	17.104	20.121	35	20.27	43.53	50.15	47.8	45.29	0.0101341	-0.127032	0.107336	0.905989	0.11798	1.22064	1.42488	1.35564	1.27783	0.105884	0.20735	6.13885e-05	0.00553244
CD59_HUMAN	CD59 glycoprotein OS=Homo sapiens GN=CD59 PE=1 SV=1	CD59;	2	8	48.87	p08861;p08862;	P13987;		12.0007	9.707	16.093	17.501	20.065	19.37	7.48097	7.652	8.709	10.625	20.82	22.28	9.407	7.498	15.066	15.405	16.192	19.81		12.0007	7.652	9.407	17.501	10.625	15.405	20.065	22.28	19.81	0.309058	-0.340146	-0.0422482	0.853383	0.133408	0.669344	1.05063	1.20169	1.03217	0.11425	0.218983	0.00176088	0.0160329
MTMR6_HUMAN	Myotubularin-related protein 6 OS=Homo sapiens GN=MTMR6 PE=1 SV=3	MTMR6;	2	12	33.8837	p12466;p19962;	Q9Y217;		13.3007	12.8006	17.928	15.66	26.4005	24.4792	12.401	11.7931	11.2006	12.728	28.7012	26.701	9.72038	9.96044	14.56	15.959	28.337	33.02		13.3007	12.401	9.96044	17.928	12.728	15.959	26.4005	28.7012	33.02	0.162069	0.0610252	-0.255146	0.592787	0.0985782	0.424943	1.15114	1.27168	1.47391	0.114557	0.219495	0.00131467	0.0137736
LACTB_HUMAN	Serine beta-lactamase-like protein LACTB, mitochondrial OS=Homo sapiens GN=LACTB PE=1 SV=2	LACTB;	4	13	138.15	p08423;p08881;p17078;p22174;	P83111;		7.763	6.16	8.74	7.72	11.75	12.56	5.52097	3.73765	8.268	7.97	13.6	10.8	7.90038	5.594	8.29	8.86	15.25	8.07		7.763	5.52097	7.90038	8.74	8.268	8.86	12.56	13.6	15.25	0.13665	-0.355043	0.161958	0.307669	0.227574	0.327342	0.8308	0.94557	1.11077	0.120049	0.226678	0.00358099	0.0238746
AT11C_HUMAN	Phospholipid-transporting ATPase IG OS=Homo sapiens GN=ATP11C PE=1 SV=3	ATP11C;	3	6	37.43	p18816;p20980;p29028;	Q8NB49;		1.60865	8.586	2.41052	13.235	17.43	22.39	1.02997	7.112	5.66	9.475	22.99	25.61	6.677	10.381	7.27	11.873	19.13	22.04		8.586	7.112	10.381	13.235	9.475	11.873	22.39	25.61	22.04	-0.017868	-0.289599	0.256019	0.606432	0.124272	0.449758	1.36493	1.55878	1.3422	0.122186	0.229702	0.00058088	0.00946673
EPCAM_HUMAN	Epithelial cell adhesion molecule OS=Homo sapiens GN=EPCAM PE=1 SV=2	EPCAM;	7	51	250.82	p01451;p10662;p25622;p25623;p25624;p27799;p31884;	P16422;		37.6728	44.29	43.8705	52.29	57.55	81.76	28.304	35.38	31.3706	40.49	72.02	88.54	38.37	31.376	48.87	52.13	74.02	79.78		44.29	35.38	38.37	52.29	40.49	52.13	81.76	88.54	79.78	0.17074	-0.153307	-0.0362627	0.410294	0.0413242	0.405872	1.05515	1.17009	1.01979	0.129572	0.238755	0.000294221	0.00743002
K2013_HUMAN	Uncharacterized protein KIAA2013 OS=Homo sapiens GN=KIAA2013 PE=2 SV=1	KIAA2013;	2	6	98.74	p03769;p15479;	Q8IYS2;		11.5	12.38	12.98	9.69	16.57	14.57	6.207	8.8	12.46	11.53	19.87	16.36	8.433	9.389	16.62	19.59	20.15	11.43		12.38	8.8	9.389	12.98	12.46	19.59	16.57	19.87	20.15	0.280904	-0.211531	-0.118063	0.349184	0.290197	0.943011	0.701467	0.963485	0.983673	0.131534	0.241309	0.00557247	0.0312559
CQ062_HUMAN		RNF213; C17orf62;	2	6	44.48	p01002;p20352;	Q63HN8; Q9BQA9;		1.12065	1.239	2.421	2.261	5.82	1.74088	1.56	0.572	1.056	1.08157	6.11	7.94	0.854	0.271441	1.987	2.59	4.04	5.5		1.239	1.56	0.854	2.421	1.08157	2.59	5.82	7.94	5.5	0.0250569	0.357427	-0.511811	0.991484	-0.170992	1.08883	2.2569	2.70502	2.17531	0.192188	0.317446	0.00278378	0.0204878
ROMO1_HUMAN	Reactive oxygen species modulator 1 OS=Homo sapiens GN=ROMO1 PE=1 SV=1	ROMO1;	3	23	136.36	p07288;p25408;p25409;	P60602;		18.49	24.2	22.68	17.274	18.42	116.86	12.83	20.84	16.05	104.26	110.71	45.62	18.53	16.552	13.842	46.66	17.82	102.18		24.2	20.84	18.53	22.68	104.26	46.66	116.86	110.71	102.18	0.191623	-0.0240283	-0.193521	0.0980371	2.29873	1.1388	2.46333	2.38533	2.26966	0.205169	0.330421	4.1258e-05	0.00515023
CARF_HUMAN	CDKN2A-interacting protein OS=Homo sapiens GN=CDKN2AIP PE=1 SV=3	CDKN2AIP;	8	37	71.16	p02467;p29870;p29871;p29880;p29908;p30223;p32039;p35146;	Q9NXV6;		3.83865	9.56463	7.05752	6.67476	7.25554	15.224	4.3589	7.59196	6.20359	17.5846	12.755	16.139	8.78076	8.717	16.523	9.50775	12.8115	14.3255		9.56463	7.59196	8.78076	7.05752	17.5846	16.523	15.224	16.139	14.3255	0.145713	-0.187525	0.0223493	-0.292835	1.02424	0.934407	0.816279	0.900482	0.728517	0.209197	0.335435	0.00106057	0.0122488
IF2M_HUMAN	Translation initiation factor IF-2, mitochondrial OS=Homo sapiens GN=MTIF2 PE=1 SV=2	MTIF2;	4	19	63.94	p03808;p05267;p18517;p27082;	P46199;		7.57065	7.765	3.404	16.78	17.08	18.69	8.847	10.711	15.739	16.383	22.42	26.29	5.636	11.694	62.972	51.808	24.79	18.3		7.765	10.711	11.694	16.78	16.383	62.972	18.69	26.29	24.79	-0.373094	0.090941	0.217616	0.738591	0.704047	2.64656	0.894114	1.38636	1.30161	0.229229	0.357402	0.00716048	0.0361848
AAPK1_HUMAN	5'-AMP-activated protein kinase catalytic subunit alpha-1 OS=Homo sapiens GN=PRKAA1 PE=1 SV=4	PRKAA1;	4	12	65.38	p13322;p14252;p18809;p32488;	Q13131;		6.692	11.51	13.61	18.23	12.2705	30.58	15.23	8.04065	13.49	10.2316	16.08	28.13	9.97	14.57	15.7	28.36	16.13	28.57		11.51	15.23	14.57	18.23	13.49	28.36	30.58	28.13	28.57	-0.258641	0.145387	0.0814723	0.404786	-0.0296382	1.04233	1.15106	1.03058	1.05297	0.239617	0.368637	0.00036565	0.00804986
TEX10_HUMAN	Testis-expressed sequence 10 protein OS=Homo sapiens GN=TEX10 PE=1 SV=2	TEX10;	2	2	50.27	p11415;p24755;	Q9NXF1;		3.606	4.01	4.54	3.06	6.17	6.55	2.581	2.99	3.491	2.9	6.79	4.99	3.29038	3.65	4.4	4.02	5.99	5.29		4.01	2.99	3.65	4.54	3.491	4.4	6.55	6.79	5.99	0.175783	-0.247674	0.0400774	0.354873	-0.0241787	0.309684	0.883676	0.935593	0.754737	0.252361	0.382287	0.00161761	0.0153155
MBOA5_HUMAN	Lysophospholipid acyltransferase 5 OS=Homo sapiens GN=LPCAT3 PE=1 SV=1	LPCAT3;	2	2	97.04	p17915;p19543;	Q6P1A2;		0.77765	4.33	3.739	4.45	5.27	6.97	1.13097	3.424	2.59	3.92	6.54	7.41	2.831	2.081	3.37	3.97	6.1	7.23		4.33	3.424	2.831	4.45	3.92	3.97	6.97	7.41	7.23	0.29538	-0.0433042	-0.317675	0.334818	0.151867	0.170152	0.982172	1.07049	1.03501	0.278962	0.411194	0.00126786	0.0134756
K0020_HUMAN	Pumilio domain-containing protein KIAA0020 OS=Homo sapiens GN=KIAA0020 PE=1 SV=3	KIAA0020;	2	6	62.84	p24626;p31683;	Q15397;		2.91065	5.2	4.69	5.78	5.05	10.11	3.682	5.01	2.945	2.49157	8.15	10.25	6.21	4	4.48	3.58	8.36	8.7		5.2	5.01	6.21	5.78	2.945	4.48	10.11	10.25	8.7	-0.0739081	-0.127609	0.182174	0.0786498	-0.894152	-0.288921	0.885291	0.905132	0.668596	0.299582	0.433501	0.00244052	0.0189425
NICA_HUMAN	Nicastrin OS=Homo sapiens GN=NCSTN PE=1 SV=2	NCSTN;	6	18	57.91	p01478;p14101;p20401;p24900;p24901;p28443;	Q92542;		10.9476	15.695	14.686	13.926	24.139	26.228	9.37897	13.453	8.30959	11.271	27.449	29.225	12.5478	12.8829	10.77	10.975	29.455	28.069		15.695	13.453	12.8829	14.686	11.271	10.975	26.228	29.225	29.455	0.163818	-0.0585593	-0.121032	0.0679543	-0.313872	-0.352266	0.904621	1.06072	1.07203	0.311324	0.445497	0.000447891	0.00847669
MYO1G_HUMAN		MYO1D; MYO1G;	6	15	46.07	p06587;p11159;p32537;p33461;p33877;p36880;	O94832; B0I1T2;		17.9757	18.9313	16.2105	20.1308	27.39	34.64	16.191	17.8013	12.1306	18.1416	36.04	34.53	19.4608	9.74088	18.76	23.3807	40.26	38.55		18.9313	17.8013	19.4608	20.1308	18.1416	23.3807	34.64	36.04	40.26	0.0153342	-0.0734533	0.0551318	0.103965	-0.0461371	0.319885	0.887003	0.944163	1.10391	0.319776	0.453389	0.000486841	0.0087886
HM13_HUMAN	Minor histocompatibility antigen H13 OS=Homo sapiens GN=HM13 PE=1 SV=1	HM13;	2	6	89.14	p22066;p23729;	Q8TCT9;		17.17	16.33	11.8	17.9	22.15	31.64	15.78	22.08	2.18059	11.17	27.81	31.2	15.71	15.71	7.97	17.04	27.99	33.84		17.17	22.08	15.71	17.9	11.17	17.04	31.64	31.2	33.84	-0.0935295	0.269321	-0.221736	-0.0334599	-0.71379	-0.104494	0.78833	0.768127	0.88531	0.360709	0.491244	0.00266144	0.0198913
MYO5A_HUMAN	Unconventional myosin-Va OS=Homo sapiens GN=MYO5A PE=1 SV=2	MYO5A;	3	6	24.46	p01371;p19479;p34194;	Q9Y4I1;		6.118	22.955	6.20105	22.8528	6.14554	35.646	3.404	21.936	3.54118	20.5556	6.00818	39.0555	18.903	17.056	18.0333	27.6015	44.871	46.34		22.955	21.936	18.903	22.8528	20.5556	27.6015	35.646	39.0555	46.34	0.11035	0.0448422	-0.169843	0.10391	-0.0489289	0.376288	0.745282	0.877069	1.1238	0.373885	0.503569	0.00485007	0.0286848
CO2A1_HUMAN	Collagen alpha-1(II) chain OS=Homo sapiens GN=COL2A1 PE=1 SV=3	COL2A1;	3	10	61.19	p10535;p10817;p32302;	P02458;		41.29	68.21	48.4005	47.6015	121.59	106.301	31.98	54.5007	144.201	47.8016	147.201	132.702	86.1004	48.7404	94.6033	61.2007	144.901	70.4011		68.21	54.5007	86.1004	48.4005	144.201	94.6033	121.59	147.201	144.901	-0.0291803	-0.35289	0.306856	-0.524141	1.05084	0.442727	0.804789	1.08055	1.05784	0.420468	0.544086	0.0051079	0.0294671
TM9S1_HUMAN	Transmembrane 9 superfamily member 1 OS=Homo sapiens GN=TM9SF1 PE=2 SV=2	TM9SF1;	2	4	44.87	p22563;p29183;	O15321;		1.76065	2.636	2.226	3.71	5.3	5.78	1.649	3.04	1.963	1.711	4.56	6.12	1.55038	2.07044	1.75333	3.82075	6.06	8.54		2.636	3.04	2.07044	3.71	1.963	3.82075	5.78	6.12	8.54	0.0297792	0.2355	-0.318633	0.522848	-0.395511	0.565284	1.1625	1.24496	1.72566	0.42999	0.552988	0.00978468	0.0437218
INT9_HUMAN	Integrator complex subunit 9 OS=Homo sapiens GN=INTS9 PE=1 SV=2	INTS9;	2	2	55.98	p20589;p21525;	Q9NV88;		2.70065	2.66063	4.44052	10.54	6.158	13.05	1.98097	7.09	4.04059	3.68157	6.489	14.82	2.37038	3.48	4.77333	4.82075	5.4815	11.84		2.70065	7.09	3.48	10.54	4.04059	4.82075	13.05	14.82	11.84	-0.711898	0.680581	-0.346117	1.2526	-0.130638	0.124052	1.56077	1.74427	1.42039	0.451952	0.573443	0.00536266	0.0303109
SENP3_HUMAN	Sentrin-specific protease 3 OS=Homo sapiens GN=SENP3 PE=1 SV=2	SENP3;	2	27	148.06	p18347;p28510;	Q9H4L4;		6.96	4.64063	8.23	6.82076	21.76	10.24	7.01	6.03	7.6	4.3	17.03	9.38	9.26	7.33	9.89	6.73	16.141	11.13		6.96	7.01	9.26	8.23	7.6	9.89	21.76	17.03	16.141	-0.153867	-0.14354	0.258057	0.0879377	-0.0269553	0.353016	1.49065	1.13705	1.0597	0.461737	0.582563	0.00513395	0.0295013
S61A1_HUMAN	Protein transport protein Sec61 subunit alpha isoform 1 OS=Homo sapiens GN=SEC61A1 PE=1 SV=2	SEC61A1; SEC61A2;	8	48	232.57	p00881;p07815;p08152;p08153;p11922;p14485;p32435;p33755;	P61619; Q9H9S3;		61.4706	68.02	59.844	68.773	108.82	136.27	56.61	64.99	34.19	46.073	122.69	133.86	43.288	55.07	50.7083	58.648	135.33	181.47		68.02	64.99	55.07	68.773	46.073	58.648	136.27	133.86	181.47	0.117647	0.0519057	-0.187045	0.13353	-0.44439	-0.0962301	1.12008	1.09434	1.53335	0.55922	0.67144	0.00532727	0.030169
RRAS2_HUMAN	Ras-related protein R-Ras2 OS=Homo sapiens GN=RRAS2 PE=1 SV=1	RRAS2;	9	73	213.7	p05154;p09640;p16606;p18142;p22307;p23259;p27228;p27229;p35345;	P62070;		56.4553	37.8829	64.943	53.9808	74.1535	111.728	38.272	44.7734	49.2216	45.2571	99.0182	115.779	47.2334	63.6796	51.0353	62.5067	108.891	114.914		56.4553	44.7734	63.6796	64.943	49.2216	62.5067	111.728	115.779	114.914	0.0384795	-0.295989	0.212203	0.240544	-0.159338	0.185382	1.02329	1.07467	1.06385	0.622542	0.724405	0.000467972	0.00863393
PNMT_HUMAN	Phenylethanolamine N-methyltransferase OS=Homo sapiens GN=PNMT PE=1 SV=1	PNMT;	3	7	52.11	p03353;p10452;p21976;	P11086;		0.46325	0.163262	0.001569	0.707763	5.96	5.7	0.767968	0.559306	0.460182	0.00471	6.67	7.62	0.579762	0.880882	0.74633	0.336496	6.86	7.426		0.46325	0.767968	0.880882	0.707763	0.460182	0.74633	5.96	7.62	7.426	-0.603853	0.125402	0.323305	0.00762261	-0.613439	0.0841699	3.0816	3.43608	3.39887	0.689816	0.77755	0.000305957	0.00745428
HS2ST_HUMAN	Heparan sulfate 2-O-sulfotransferase 1 OS=Homo sapiens GN=HS2ST1 PE=1 SV=1	HS2ST1;	5	14	148.18	p06971;p08990;p21209;p24694;p30500;	Q7LGA3;		15.886	16.3	15.719	14.98	27.71	23.6	14.18	15.58	13.521	12.026	29.04	22.71	13.87	10.6144	18.114	15.81	33.1	25.55		16.3	15.58	13.87	15.719	13.521	18.114	27.71	29.04	33.1	0.0960627	0.030886	-0.136841	0.0437002	-0.173607	0.248296	0.861597	0.929232	1.11802	0.741058	0.820647	0.00115806	0.0128438
TM9S3_HUMAN	Transmembrane 9 superfamily member 3 OS=Homo sapiens GN=TM9SF3 PE=1 SV=2	TM9SF3;	4	13	44.37	p04604;p16922;p18459;p24537;	Q9HD45;		15.28	16.024	17.49	15.781	28.32	27.94	15	16.08	8.52059	11.08	31.66	28.6	11.74	11.14	12.23	12.79	31.39	29.37		16.024	16.08	11.74	17.49	11.08	12.79	28.32	31.66	31.39	0.132817	0.13785	-0.315985	0.259113	-0.399459	-0.192401	0.954404	1.11524	1.10289	0.747023	0.824917	0.000905111	0.0115441
HPDL_HUMAN	4-hydroxyphenylpyruvate dioxygenase-like protein OS=Homo sapiens GN=HPDL PE=1 SV=1	HPDL;	2	5	116.15	p01939;p12575;	Q96IR7;		3.75065	2.63063	1.42052	2.742	1.901	6.95	2.83097	2.16065	0.566591	4.606	7.6	8.651	3.10038	2.74044	1.696	2.88	8.2915	8.7611		3.75065	2.83097	3.10038	2.742	4.606	2.88	6.95	8.651	8.7611	0.216798	-0.189047	-0.0578969	-0.235114	0.513172	-0.164274	1.10667	1.42252	1.44077	0.796054	0.861389	0.00163478	0.0153215
PPB1_HUMAN	Alkaline phosphatase, placental type OS=Homo sapiens GN=ALPP PE=1 SV=2	ALPP; ALPPL2;	3	4	76.92	p20318;p24578;p25302;	P05187; P10696;		1.9513	1.72126	3.82052	1.07153	7.88054	8.65088	2.16597	1.89131	1.81959	3.00557	7.77118	6.45155	2.61076	3.12088	1.02666	0.615496	6.4615	7.3911		1.9513	2.16597	3.12088	3.82052	3.00557	1.02666	8.65088	7.77118	7.3911	-0.306223	-0.155647	0.371295	0.663112	0.31698	-1.2327	1.84219	1.68748	1.61513	0.831837	0.888446	0.000437883	0.008453
STT3A_HUMAN	Dolichyl-diphosphooligosaccharide--protein glycosyltransferase subunit STT3A OS=Homo sapiens GN=STT3A PE=1 SV=2	STT3A;	7	52	197.74	p03119;p07552;p09084;p09257;p14490;p27719;p33540;	P46977;		65.27	65.6157	78.61	71.27	132.63	127.71	64.081	63.54	46.9606	48.22	147.95	144.66	52.6104	45.3204	60.8633	61.16	136.721	138.83		65.6157	64.081	52.6104	78.61	48.22	61.16	132.63	147.95	138.83	0.110705	0.07656	-0.207988	0.371377	-0.333704	0.00925247	1.126	1.2837	1.19191	0.854893	0.9047	0.000198532	0.00693247
SCRB2_HUMAN	Lysosome membrane protein 2 OS=Homo sapiens GN=SCARB2 PE=1 SV=2	SCARB2;	8	29	234.03	p03907;p10039;p16017;p16867;p18063;p24037;p31993;p33096;	Q14108;		45.2	29.872	44.05	33.8488	73.3	103.54	34.5519	47.97	28.1118	43.0566	77.85	113.67	40.281	58.003	57.7853	60.6407	94.5	120		45.2	47.97	58.003	44.05	43.0566	60.6407	103.54	113.67	120	-0.156843	-0.0710336	0.202961	-0.194024	-0.226933	0.267121	1.03895	1.17361	1.2518	0.876635	0.920075	0.0005521	0.00920925
CRTAP_HUMAN	Cartilage-associated protein OS=Homo sapiens GN=CRTAP PE=1 SV=1	CRTAP; SCARB2;	6	51	162.4	p00911;p03160;p03883;p18730;p25948;p25949;	O75718; Q14108;		37.3306	32.5706	20.6505	21.1008	91.441	35.6409	37.281	38.7907	69.3606	19.4216	93.8712	32.1215	35.3304	41.2604	17.4233	19.2847	87.8515	31.5411		37.3306	38.7907	41.2604	21.1008	69.3606	19.2847	91.441	93.8712	87.8515	-0.067813	-0.0124646	0.0765856	-0.890878	0.825943	-1.02071	1.22467	1.26251	1.16689	0.884447	0.923976	1.56066e-05	0.00410119
SCAM3_HUMAN	Secretory carrier-associated membrane protein 3 OS=Homo sapiens GN=SCAMP3 PE=1 SV=3	SCAMP3;	5	28	318.75	p02373;p07343;p07344;p25318;p30383;	O14828;		16.022	16.053	15.623	15.835	29.865	23.519	14.491	12.7807	9.464	13.889	18.594	23.846	12.768	13.01	14.167	14.264	22.788	27.606		16.053	14.491	13.01	15.835	13.889	14.264	29.865	23.846	27.606	0.145001	-0.00268769	-0.158221	0.125275	-0.0638989	-0.0254631	1.04061	0.715906	0.92714	0.898189	0.933512	0.00303908	0.0214565
STT3B_HUMAN	Dolichyl-diphosphooligosaccharide--protein glycosyltransferase subunit STT3B OS=Homo sapiens GN=STT3B PE=1 SV=1	STT3B;	7	49	118.29	p03106;p05975;p07895;p09471;p10136;p12944;p24226;	Q8TCJ2;		24.8216	36.6726	53.081	28.264	50.1311	52.0309	28.7819	31.8657	20.291	18.9706	52.3712	53.9216	21.0108	24.1974	23.3183	21.4715	57.2115	60.5211		36.6726	31.8657	24.1974	53.081	20.291	23.3183	52.0309	53.9216	60.5211	0.246541	0.0438395	-0.353308	0.780033	-0.607324	-0.406698	0.751205	0.802699	0.969275	0.910992	0.941199	0.00525512	0.0298758
PGM5_HUMAN	Phosphoglucomutase-like protein 5 OS=Homo sapiens GN=PGM5 PE=1 SV=2	PGM5;	2	4	150.55	p09582;p34751;	Q15124;		1.79065	1.50063	3.217	4.13	10.566	12.001	4.817	3.073	3.187	2.703	7.46	10.786	2.41	4.31	2.594	3.895	13.59	12.46		1.79065	4.817	4.31	4.13	3.187	3.895	12.001	10.786	13.59	-1.02314	0.404507	0.24406	0.182514	-0.191429	0.0979954	1.72145	1.56746	1.90085	0.924897	0.949496	0.00237707	0.0188436
MPCP_HUMAN	Phosphate carrier protein, mitochondrial OS=Homo sapiens GN=SLC25A3 PE=1 SV=2	SLC25A3;	10	70	125.44	p08565;p09019;p11129;p12044;p12221;p15541;p20867;p23381;p23616;p32246;	Q00325;		275.209	247.25	311.94	287.3	473.98	393.57	297.55	271.74	220.831	224.61	488.37	449.6	256.61	206.65	284.52	240.72	556.28	461.37		275.209	297.55	256.61	311.94	224.61	284.52	473.98	488.37	556.28	-0.00652586	0.10608	-0.107472	0.174217	-0.29963	0.0414784	0.777775	0.820923	1.00876	0.927016	0.951338	0.00120221	0.0130742
DAD1_HUMAN	Dolichyl-diphosphooligosaccharide--protein glycosyltransferase subunit DAD1 OS=Homo sapiens GN=DAD1 PE=1 SV=3	DAD1;	2	4	21.33	p00442;p15469;	P61803;		5.903	6.452	10.14	9.773	17.83	15.51	9.29	7.91	6.323	4.31	14.96	16.08	7.799	6.353	6.692	6.356	16.55	16.45		6.452	9.29	7.799	10.14	6.323	6.692	17.83	16.08	16.55	-0.282395	0.243537	-0.00885205	0.369845	-0.311532	-0.229704	1.18409	1.03505	1.07662	0.934281	0.956119	0.000765945	0.0106743
MPU1_HUMAN	Mannose-P-dolichol utilization defect 1 protein OS=Homo sapiens GN=MPDU1 PE=1 SV=2	MPDU1;	2	13	51.03	p11395;p20379;	O75352;		5.52	5.01	5.54	5.99	8.66	9.75	4.69	4.66	3.45	3.57	8.08	9.37	4.49	4.69	5.54	4.92	8.95	8.58		5.52	4.69	4.69	5.99	3.57	5.54	9.75	9.37	8.95	0.15239	-0.08269	-0.08269	0.270278	-0.476354	0.157608	0.973124	0.915771	0.84961	0.937036	0.958102	0.000260849	0.00734706
SURF4_HUMAN	Surfeit locus protein 4 OS=Homo sapiens GN=SURF4 PE=1 SV=3	SURF4;	2	20	37.56	p27298;p29260;	O15260;		23.29	26.5	26.19	26.92	45.3	48.7	21.12	23.11	17.89	22.22	41.7	57	18.49	27.64	23.09	27.7	50.9	49.7		26.5	23.11	27.64	26.92	22.22	27.7	48.7	57	50.9	0.0414199	-0.156055	0.102185	0.064106	-0.212714	0.105314	0.919349	1.14639	0.983093	0.953156	0.968005	0.000730621	0.010455
PCP_HUMAN	Phosphate carrier protein, mitochondrial OS=Homo sapiens GN=SLC25A3 PE=1 SV=2	SLC25A3;	14	84	125.44	p04416;p08565;p09019;p11129;p12044;p12221;p13047;p15541;p16131;p20867;p23381;p23616;p23693;p32246;	Q00325;		306.699	287.91	351.122	323.634	509.51	433.13	325.6	303.72	253.988	257.38	527.306	488.981	299.76	258.29	324.748	287.495	590.44	495.395		306.699	325.6	299.76	351.122	257.38	324.748	509.51	527.306	590.44	-0.018637	0.0676419	-0.0516491	0.176514	-0.271559	0.0638618	0.713652	0.763182	0.926332	0.989719	0.991399	0.000842752	0.0111612
SPRR3_HUMAN	Small proline-rich protein 3 OS=Homo sapiens GN=SPRR3 PE=1 SV=2	SPRR3;	3	8	130.114	p15316;p20781;p34653;	Q9UBC9;		28.22	30.44	3.04852	4.865	0.633642	0.198768	30.44	30.73	0.952	7.17157	1.14318	0.95055	17.81	11.7	1.58333	4.09075	0.5935	0.8301		30.44	30.73	17.81	4.865	7.17157	4.09075	0.633642	1.14318	0.8301	0.209443	0.223123	-0.563837	-2.43601	-1.87616	-2.68609	-5.37671	-4.5254	-4.9871	0.00860476	0.0405885	0.00394591	0.0254403
SALL2_HUMAN	Sal-like protein 2 OS=Homo sapiens GN=SALL2 PE=1 SV=4	SALL2;	2	8	130.66	p02359;p31323;	Q9Y467;		2.84	2.89	0.001046	0.023663	0.096142	0.160884	2.72	2.555	0.001182	0.00314	0.1051	0.13655	4.07	2.301	0.00666	0.020348	0.1435	0.0955		2.89	2.72	4.07	0.023663	0.00314	0.020348	0.160884	0.13655	0.1435	-0.158975	-0.246438	0.334984	-7.09127	-10.0051	-7.30901	-4.32595	-4.56254	-4.49092	0.00163825	0.0161195	0.00191788	0.0166574
RABP1_HUMAN	Cellular retinoic acid-binding protein 1 OS=Homo sapiens GN=CRABP1 PE=1 SV=2	CRABP1;	14	164	754.23	p01674;p07069;p07070;p14359;p14360;p17393;p25395;p25647;p25648;p28910;p29736;p32771;p32772;p33455;	P29762;		2153	1763.78	331.511	336.361	100.471	128.421	1924.68	2085.5	393.44	424.332	115.476	120.043	1236.18	1703.55	326.997	317.361	112.641	114.975		2153	2085.5	1703.55	336.361	424.332	326.997	128.421	120.043	114.975	0.12035	0.0743948	-0.217454	-2.55792	-2.22273	-2.59865	-3.94705	-4.04437	-4.10661	0.000350747	0.00807059	0.00018562	0.00684926
OCAD2_HUMAN	OCIA domain-containing protein 2 OS=Homo sapiens GN=OCIAD2 PE=1 SV=1	OCIAD2;	6	26	133.18	p06008;p09124;p09125;p12592;p26929;p26930;	Q56VL3;		44.7807	72.32	5.86557	18.7108	4.91217	8.34288	59.08	55.75	13.2412	15.628	8.89718	10.4756	74.45	73.39	17.184	18.035	6.936	7.3881		72.32	59.08	74.45	18.7108	15.628	18.035	8.34288	10.4756	7.3881	0.0758356	-0.215889	0.117713	-1.87469	-2.13443	-1.92776	-3.03994	-2.71153	-3.21528	0.000474743	0.00888862	0.000256115	0.0072943
COTL1_HUMAN	Coactosin-like protein OS=Homo sapiens GN=COTL1 PE=1 SV=3	COTL1;	6	46	134.61	p06476;p07126;p08413;p09916;p18661;p36240;	Q14019;		193.34	187.8	69.88	76.73	53.6605	43.5309	170.89	175.47	62.2406	72.98	51.132	52.1016	202.03	184	61.99	78.09	36.233	48.056		193.34	175.47	202.03	76.73	72.98	78.09	53.6605	52.1016	48.056	0.0230162	-0.1169	0.0864456	-1.31026	-1.38255	-1.28491	-1.82619	-1.86873	-1.98534	0.000136885	0.00569607	6.42256e-05	0.00554134
TBRG4_HUMAN	Protein TBRG4 OS=Homo sapiens GN=TBRG4 PE=1 SV=1	TBRG4;	3	5	80.57	p04022;p05498;p17900;	Q969Z0;		8.04	7.53063	7.38	6.54076	3.333	2.41088	6.47097	5.02	6.68	5.09157	2.93118	3.38155	9.04	9.54	7.79333	8.15075	1.3785	0.8632		8.04	6.47097	9.54	7.38	6.68	8.15075	3.333	3.38155	1.3785	0.00413495	-0.309079	0.250929	-0.11944	-0.263212	0.0238719	-1.26624	-1.24538	-2.53996	0.566279	0.677894	0.00855238	0.0401059
UB2J1_HUMAN	Ubiquitin-conjugating enzyme E2 J1 OS=Homo sapiens GN=UBE2J1 PE=1 SV=2	UBE2J1;	2	11	75.34	p05499;p29576;	Q9Y385;		3.942	1.525	0.588523	0.119763	1.05054	1.1626	3.907	2.675	0.5748	0.75357	0.21018	1.24155	0.682381	3.323	0.00666	0.714748	0.2545	1.3811		3.942	3.907	3.323	0.588523	0.75357	0.714748	1.1626	1.24155	1.3811	0.0820747	0.0692082	-0.164367	-2.66168	-2.30504	-2.38135	-1.6795	-1.58471	-1.43104	0.000124984	0.00555515	0.000306443	0.00745428
RL4_HUMAN	60S ribosomal protein L4 OS=Homo sapiens GN=RPL4 PE=1 SV=5	RPL4;	21	286	607.18	p00000;p02173;p02174;p05966;p08696;p11715;p13925;p13926;p13927;p16873;p17802;p18094;p23018;p23019;p24254;p25272;p27481;p27482;p28588;p28589;p29410;	P36578;		1628.19	1553.88	604.948	908.531	548.96	532.962	1971.43	1566.64	1174.28	899.643	569.191	619.932	1461.92	1651.68	1007.42	705.59	582.38	649.924		1628.19	1971.43	1651.68	908.531	1174.28	1007.42	548.96	619.932	649.924	-0.104441	0.17153	-0.0837795	-0.946106	-0.575941	-0.797042	-1.67294	-1.49753	-1.42937	0.00596719	0.032495	0.000567075	0.00934558
NHRF1_HUMAN	Na(+)/H(+) exchange regulatory cofactor NHE-RF1 OS=Homo sapiens GN=SLC9A3R1 PE=1 SV=4	SLC9A3R1;	9	78	348.9	p02286;p05827;p16016;p17082;p20389;p22049;p22056;p26020;p30085;	O14745;		87.79	67.018	63.805	53.23	39.3105	31.248	73.209	70.15	49.34	51.77	32.031	30.306	70.22	72.05	58.68	46.03	26.4715	30.0761		87.79	73.209	72.05	63.805	51.77	58.68	39.3105	32.031	30.0761	0.176458	-0.0855779	-0.1086	-0.283929	-0.585483	-0.40473	-0.982683	-1.27813	-1.36898	0.0333033	0.094164	0.00162773	0.0153215
PCCB_HUMAN	Propionyl-CoA carboxylase beta chain, mitochondrial OS=Homo sapiens GN=PCCB PE=1 SV=3	PCCB;	2	6	64.52	p03129;p32746;	P05166;		22.07	21.14	14.46	14.14	10.17	9.93088	20.12	17.02	13.23	13.53	7.56118	9.801	16.66	20	14.17	13.76	7.2415	8.1511		22.07	20.12	20	14.46	13.53	14.17	10.17	9.801	8.1511	0.0903665	-0.0430898	-0.0517201	-0.519653	-0.615558	-0.54888	-1.0274	-1.08072	-1.34665	0.000772323	0.0106367	0.000241243	0.00718556
TBB2B_HUMAN	Tubulin beta-2B chain OS=Homo sapiens GN=TUBB2B PE=1 SV=1	TUBB2A; TUBB2B; |A6NNZ2|TBB8B_HUMAN;	13	376	1622.63	p01894;p01895;p07904;p07905;p07906;p10071;p10072;p15282;p16542;p16543;p16544;p23404;p36855;	Q13885; Q9BVA1; A6NNZ2;		1090.09	1168.58	702.233	709.81	481.654	497.021	927.69	1007.66	676.21	622.492	514.68	431.561	1017.13	1209.56	752.004	732.961	532.928	497.541		1168.58	1007.66	1209.56	709.81	676.21	752.004	497.021	514.68	532.928	0.0502222	-0.163525	0.0999481	-0.669029	-0.738991	-0.585722	-1.18316	-1.13279	-1.08252	0.00313357	0.0232129	0.000602358	0.00959832
KPYM_HUMAN	Pyruvate kinase PKM OS=Homo sapiens GN=PKM PE=1 SV=4	PKM2;	44	776	1663.85	p00623;p00624;p00625;p01017;p02167;p03219;p03224;p05067;p05068;p05734;p05735;p08737;p08738;p08739;p10173;p10460;p10518;p10529;p11130;p11131;p11976;p11977;p12320;p12321;p15878;p15879;p16266;p16267;p16707;p16708;p17804;p17805;p18137;p20591;p20592;p20593;p23342;p25064;p25497;p27431;p30511;p30512;p34490;p34491;	P14618;		7914.66	8594.89	4722.96	4697.77	3933.5	4028.5	8418.09	8134.62	4775.83	4647.4	3779.78	3948.03	7932.68	7931.66	4778.34	4921.2	3687.7	3815.3		8594.89	8418.09	7932.68	4722.96	4775.83	4921.2	4028.5	3948.03	3815.3	0.0477246	0.0177388	-0.0679463	-0.816065	-0.800004	-0.756744	-1.04551	-1.07462	-1.12396	7.05592e-05	0.00492818	2.96469e-05	0.00438981
CALD1_HUMAN	Caldesmon OS=Homo sapiens GN=CALD1 PE=1 SV=3	CALD1;	39	269	1106.67	p05739;p05740;p05741;p06372;p06373;p10666;p11687;p13303;p15198;p15199;p16662;p17453;p17454;p18581;p19660;p20995;p20998;p23274;p23275;p23357;p23358;p26220;p26235;p26236;p26732;p26733;p26734;p26735;p26736;p27468;p27949;p27950;p29425;p29644;p29645;p32192;p32193;p34014;p36311;	Q05682;		929.726	1254.61	412.462	409.953	656.519	609.097	1062.07	1190.64	461.204	426.063	554.48	599.844	1440.18	1521.55	373.371	363.506	597.609	663.06		1254.61	1190.64	1521.55	412.462	461.204	373.371	656.519	599.844	663.06	-0.0757756	-0.151277	0.202531	-1.68068	-1.51954	-1.82433	-1.01011	-1.14036	-0.995805	0.00097066	0.0123332	0.00272135	0.0201247
IMA1_HUMAN	LIM domain and actin-binding protein 1 OS=Homo sapiens GN=LIMA1 PE=1 SV=1	LIMA1;	27	257	137.59	p02555;p02599;p05949;p07034;p07035;p10043;p11176;p11177;p12432;p13880;p13881;p14040;p15587;p19989;p19990;p20031;p21403;p21491;p24306;p24561;p24698;p25265;p26696;p27514;p30604;p31062;p33586;	Q9UHB6;		480.442	484.317	340.276	350.54	237.372	245.522	385.157	438.795	342.177	349.284	267.595	250.115	471.563	505.323	382.819	389.681	167.374	184.342		484.317	438.795	505.323	350.54	349.284	389.681	245.522	267.595	184.342	0.0245502	-0.117854	0.0858057	-0.441823	-0.447003	-0.289106	-0.95555	-0.83135	-1.36902	0.00885184	0.0413485	0.00154296	0.0150098
TOIP1_HUMAN	Torsin-1A-interacting protein 1 OS=Homo sapiens GN=TOR1AIP1 PE=1 SV=2	TOR1AIP1;	6	44	168.07	p03383;p23356;p28275;p28810;p31777;p36279;	Q5JTV8;		24.9837	41.96	27.01	25.12	20.33	16.2809	28.92	35.2	19.99	27.48	17.53	21.51	40.37	48.09	24.94	27.02	19.57	21.06		41.96	35.2	48.09	27.01	27.48	27.02	20.33	21.51	21.06	0.00723848	-0.246201	0.203961	-0.628283	-0.603394	-0.627749	-1.03817	-0.956769	-0.987271	0.0173451	0.0625851	0.00512501	0.0295013
GRWD1_HUMAN	Glutamate-rich WD repeat-containing protein 1 OS=Homo sapiens GN=GRWD1 PE=1 SV=1	GRWD1;	3	14	43.75	p00389;p20350;p28609;	Q9BQ67;		30.05	28.69	31.26	23.98	12.71	13.42	25.92	24.32	22.54	25.8	15.18	16.59	28.76	25.97	22.74	27.78	12.45	13.16		30.05	25.92	28.76	31.26	25.8	27.78	13.42	16.59	13.16	0.0894546	-0.123845	0.0261533	0.146407	-0.130539	-0.0238638	-1.07353	-0.767596	-1.10175	0.986311	0.98963	0.0010868	0.0123132
DUT_HUMAN	Deoxyuridine 5'-triphosphate nucleotidohydrolase, mitochondrial OS=Homo sapiens GN=DUT PE=1 SV=4	DUT;	8	58	265.89	p02438;p02439;p11690;p13617;p14164;p14165;p21385;p30636;	P33316;		121.65	127.801	112.753	105.16	57.889	55.926	99.64	106.241	92.0606	102.86	66.603	64.091	122.569	125.01	119.56	123.291	61.4815	47.77		127.801	106.241	125.01	112.753	102.86	123.291	57.889	66.603	61.4815	0.0946658	-0.171893	0.0628194	-0.0860634	-0.218547	0.0428353	-1.04787	-0.84557	-0.961005	0.496065	0.613623	0.00133431	0.0139295
UCHL1_HUMAN	Ubiquitin carboxyl-terminal hydrolase isozyme L1 OS=Homo sapiens GN=UCHL1 PE=1 SV=2	UCHL1;	15	145	591.17	p18988;p19195;p23285;p23286;p23349;p23350;p23880;p23881;p25852;p25853;p27014;p27015;p27016;p27017;p27018;	P09936;		859.03	817.65	845.301	801.49	441.876	431.792	672.591	669.161	663.131	734.64	449.891	461.212	812.82	854.92	848.313	818.06	339.299	289.078		859.03	672.591	854.92	845.301	734.64	848.313	441.876	461.212	339.299	0.110822	-0.242157	0.103903	0.0875776	-0.114849	0.0927105	-0.848247	-0.786458	-1.22933	0.856191	0.905746	0.00615423	0.0330035
RS24_HUMAN	40S ribosomal protein S24 OS=Homo sapiens GN=RPS24 PE=1 SV=1	RPS24;	6	62	91.3	p17257;p17258;p26609;p26610;p32114;p32115;	P62847;		370.981	436.668	239.715	263.032	186.331	212.401	345.138	403.215	289.024	300.34	220.231	227.01	393.09	392.66	268.399	267.224	205.501	177.191		436.668	403.215	393.09	263.032	300.34	268.399	212.401	227.01	205.501	0.08743	-0.0275575	-0.0642471	-0.643868	-0.45251	-0.614728	-0.952317	-0.856351	-0.999958	0.00160177	0.0159009	0.000178696	0.00681019
CAPG_HUMAN	Macrophage-capping protein OS=Homo sapiens GN=CAPG PE=1 SV=2	CAPG;	15	121	481.7	p02031;p02411;p04529;p06634;p08356;p08357;p17063;p23384;p25421;p25422;p32053;p34932;p34933;p37026;p37027;	P40121;		295.958	275.919	196.978	157.341	137.74	132.093	239.95	247.409	179.391	153.356	140.248	130.483	225.544	222.831	177.807	162	118.129	125.926		295.958	247.409	225.544	196.978	179.391	177.807	137.74	140.248	125.926	0.20754	-0.0509581	-0.184445	-0.37982	-0.514747	-0.527539	-0.895906	-0.869874	-1.02527	0.029956	0.0875803	0.00462323	0.027743
RL18A_HUMAN	60S ribosomal protein L18a OS=Homo sapiens GN=RPL18A PE=1 SV=2	RPL18A;	7	58	236.63	p01190;p04824;p10084;p14055;p23982;p29760;p33089;	Q02543;		140.76	146.98	45.98	42.2908	73.07	72.41	173.73	180.6	49.4906	47.6416	88.5	81.37	140.02	118.746	40.2933	45.3507	86.02	89.78		146.98	180.6	140.02	45.98	49.4906	45.3507	73.07	88.5	89.78	-0.0846926	0.212485	-0.15468	-1.76123	-1.65509	-1.78111	-1.09296	-0.816563	-0.795846	0.0009832	0.0123748	0.00613585	0.0329661
EPHA2_HUMAN	Ephrin type-A receptor 2 OS=Homo sapiens GN=EPHA2 PE=1 SV=2	BTK; EPHB1; EPHB2; EPHA8; EPHB3; EPHA3; EPHA2; EPHB4; EPHA6; EPHA5; EPHA7;	5	15	95.33	p08579;p14093;p33075;p33724;p34935;	Q06187; P54762; P29323; P29322; P54753; P29320; P29317; P54760; Q9UF33; P54756; Q15375;		165	119.665	16.763	54.6735	30.8015	71.5627	155.162	146.198	20.1046	52.7993	68.2324	79.9831	36.513	126.907	11.9667	52.5122	41.6814	89.0281		165	155.162	126.907	54.6735	52.7993	52.5122	71.5627	79.9831	89.0281	0.146931	0.0582403	-0.231763	-1.44662	-1.49694	-1.50481	-1.05826	-0.897768	-0.743202	0.00111578	0.0127608	0.00527631	0.0299672
ZO1_HUMAN	Tight junction protein ZO-1 OS=Homo sapiens GN=TJP1 PE=1 SV=3	TJP1;	23	78	830.347	p01349;p04122;p04977;p05782;p06133;p06314;p06589;p10568;p10673;p10963;p12645;p15207;p15671;p16431;p17080;p19180;p21311;p23895;p28408;p32698;p35390;p36349;p37042;	Q07157;		158.05	185.258	60.6841	80.1293	77.1805	101.07	151.237	188.25	62.9538	74.3737	87.6445	108.234	196.858	197.063	63.4957	88.0085	103.43	104.906		185.258	188.25	197.063	80.1293	74.3737	88.0085	101.07	108.234	104.906	-0.0379111	-0.0147942	0.0512161	-1.24704	-1.35458	-1.11173	-0.912089	-0.813289	-0.858343	3.27882e-05	0.00456093	3.14252e-05	0.00438981
RS10L_HUMAN	Putative 40S ribosomal protein S10-like OS=Homo sapiens GN=RPS10P5 PE=5 SV=1	RPS10P5; RPS10;	2	31	191.42	p00550;p27675;	Q9NQ39; P46783;		74.8006	107.001	57.3005	65.2008	55.3005	48.9009	75.401	89.4007	66.3006	71.2016	53.5012	59.4016	97.7004	104	53.3033	72.1007	51.1015	52.2011		107.001	89.4007	104	65.2008	71.2016	72.1007	55.3005	59.4016	52.2011	0.0956887	-0.163573	0.054659	-0.61897	-0.49195	-0.473844	-0.856565	-0.753358	-0.939778	0.00636211	0.0338102	0.00157435	0.0151842
NUFP2_HUMAN	Nuclear fragile X mental retardation-interacting protein 2 OS=Homo sapiens GN=NUFIP2 PE=1 SV=1	NUFIP2;	11	71	221.13	p06132;p10344;p15143;p17086;p23868;p24543;p28622;p31232;p34190;p34398;p36353;	Q7Z417;		43.909	45.587	36.241	37.43	25.7205	26.122	34.172	41.44	33.833	38.058	22.5642	26.814	47.276	47.644	34.66	40.127	19.104	22.7691		45.587	41.44	47.644	37.43	38.058	40.127	26.122	26.814	22.7691	0.0222177	-0.115381	0.0858897	-0.26221	-0.238205	-0.161832	-0.781139	-0.743418	-0.979328	0.0335696	0.0944823	0.000884869	0.0114311
NSA2_HUMAN	Ribosome biogenesis protein NSA2 homolog OS=Homo sapiens GN=NSA2 PE=1 SV=1	NSA2;	3	10	59.36	p02700;p25399;p31779;	O95478;		11.681	19.03	14.95	17.25	9.82	8.85	13.56	15.8	15.68	17.11	11.64	10.82	19.64	20.6	17.4	15.82	9.23	10.17		19.03	15.8	20.6	17.25	17.11	17.4	9.82	11.64	10.17	0.0425711	-0.22578	0.15694	-0.0991081	-0.110865	-0.0866172	-0.91191	-0.666613	-0.861385	0.436194	0.55901	0.00641577	0.033759
PXDN_HUMAN	Peroxidasin homolog OS=Homo sapiens GN=PXDN PE=1 SV=2	PXDN;	7	15	153.44	p00615;p00808;p15650;p16075;p29504;p30254;p35439;	Q92626;		16.9913	17.09	4.12905	4.43476	3.65863	5.37377	16.794	14.8617	3.38618	2.41528	2.46372	6.87655	14.6624	20.649	3.21699	3.4945	3.2585	6.6852		17.09	16.794	20.649	4.43476	3.38618	3.4945	5.37377	6.87655	6.6852	-0.0890138	-0.114223	0.183906	-2.03524	-2.42443	-2.37901	-1.75816	-1.40241	-1.44312	0.000357883	0.00813838	0.000861633	0.0112839
KCMF1_HUMAN	E3 ubiquitin-protein ligase KCMF1 OS=Homo sapiens GN=KCMF1 PE=1 SV=2	KCMF1;	3	19	122.25	p12649;p27926;p29374;	Q9P0J7;		4.989	4.957	3.008	4.62	1.69454	2.822	4.681	4.126	3.89	3.885	2.547	3.164	5.93	5.61	4.25	4.08	2.1365	1.2022		4.989	4.681	5.93	4.62	3.89	4.25	2.822	3.164	2.1365	-0.059761	-0.151695	0.18952	-0.170619	-0.418741	-0.291049	-0.881794	-0.716762	-1.28326	0.0928863	0.190148	0.0066499	0.0344047
PRDX6_HUMAN	Peroxiredoxin-6 OS=Homo sapiens GN=PRDX6 PE=1 SV=3	PRDX6;	18	184	639.73	p04011;p04056;p04368;p04369;p07058;p07059;p09116;p09117;p17798;p20790;p21463;p23958;p25372;p25373;p32767;p35412;p35413;p35414;	P30041;		1224.17	1278.06	590.31	688.69	499.5	628.61	1069.71	1171.19	519.604	688.05	567.88	599.277	1157.69	1299.65	610.5	709.32	474.206	547.05		1278.06	1171.19	1299.65	688.69	688.05	709.32	628.61	599.277	547.05	0.0324507	-0.0935297	0.0566183	-0.859578	-0.86092	-0.816996	-0.991268	-1.06021	-1.19176	0.000162292	0.00606476	0.000142677	0.00661673
HMGA1_HUMAN	High mobility group protein HMG-I/HMG-Y OS=Homo sapiens GN=HMGA1 PE=1 SV=3	HMGA1;	8	183	235.97	p07691;p17266;p17267;p17268;p17269;p17270;p26704;p26705;	P17096;		1374.4	1424.05	952.17	804.63	666.122	599.699	1151.65	1277.53	820.68	804.34	717.342	697.912	1448.54	1323.38	898.93	868.42	554.893	561.876		1424.05	1277.53	1448.54	952.17	820.68	898.93	666.122	717.342	561.876	0.0418093	-0.114833	0.066409	-0.538899	-0.753299	-0.62191	-1.05433	-0.947458	-1.29987	0.00168484	0.0163043	0.000473261	0.00867695
BCAT1_HUMAN	Branched-chain-amino-acid aminotransferase, cytosolic OS=Homo sapiens GN=BCAT1 PE=1 SV=3	BCAT1;	10	76	418.59	p03333;p04655;p06323;p07478;p07479;p08404;p10671;p21712;p36851;p36852;	P54687;		205.841	205.58	118.861	123.94	98.1	102.19	155.331	149.61	107.583	112.03	99.65	96.01	191.74	182.79	111.17	122.2	88.21	85.83		205.841	155.331	191.74	123.94	112.03	122.2	102.19	99.65	88.21	0.159441	-0.246742	0.0570668	-0.572446	-0.718202	-0.592843	-0.850833	-0.887146	-1.06307	0.0138261	0.0537202	0.00499583	0.0291647
MBD3_HUMAN	Methyl-CpG-binding domain protein 3 OS=Homo sapiens GN=MBD3 PE=1 SV=1	MBD3;	4	27	119.43	p00864;p17225;p17226;p36761;	O95983;		22.08	24.71	16.8	18.08	14.655	14.1	21.74	20.35	16.093	15.94	14.504	14.159	22.18	28.56	18.267	17.835	12.961	10.185		24.71	21.74	28.56	18.08	16.093	18.267	14.655	14.504	12.961	-0.0170254	-0.201769	0.191876	-0.467726	-0.635687	-0.452881	-0.770727	-0.78567	-0.947943	0.0228757	0.073824	0.00586352	0.0321662
FHL3_HUMAN	Four and a half LIM domains protein 3 OS=Homo sapiens GN=FHL3 PE=1 SV=4	FHL3;	4	19	108.41	p07173;p27710;p31539;p37314;	Q13643;		36.105	46.99	11.057	15.301	18.0405	21.38	44.18	42.94	11.6906	15.704	20.39	22.34	35.34	53.04	11.586	12.89	24.5815	28.65		46.99	44.18	53.04	15.301	15.704	12.89	21.38	22.34	28.65	-0.032783	-0.121743	0.141944	-1.65151	-1.614	-1.89888	-1.16887	-1.10551	-0.746602	0.000265426	0.00727106	0.0023092	0.0187647
PGH1_HUMAN	Prostaglandin G/H synthase 1 OS=Homo sapiens GN=PTGS1 PE=1 SV=2	PTGS1;	6	14	25.11	p01659;p03764;p14949;p19490;p21175;p32822;	P23219;		46.91	61.77	16.6405	16.6738	7.79354	6.02235	64.52	66.87	18.8	17.8416	7.64936	8.69965	50.83	54.03	12.2987	12.5833	9.167	9.8133		61.77	66.87	54.03	16.6738	18.8	12.5833	7.79354	8.69965	9.8133	0.020701	0.135154	-0.172445	-1.86863	-1.69547	-2.2747	-2.96585	-2.80718	-2.6334	0.00041683	0.00857022	0.000159992	0.00665491
GLSK_HUMAN	Glutaminase kidney isoform, mitochondrial OS=Homo sapiens GN=GLS PE=1 SV=1	GLS;	13	58	411.62	p04129;p05998;p08817;p09353;p09802;p12061;p18769;p19656;p21834;p22574;p32580;p34285;p36130;	O94925;		167.191	178.72	90.099	81.8615	77.5476	66.7844	169.82	175.208	101.47	100.931	78.7922	80.7481	184.5	179.14	101.862	88.9862	85.1765	75.4982		178.72	175.208	184.5	90.099	101.47	101.862	77.5476	80.7481	85.1765	-0.00608985	-0.0347223	0.0398299	-0.994207	-0.822743	-0.817175	-1.21064	-1.15229	-1.07526	6.51257e-05	0.00483661	9.5235e-06	0.00294076
PPT1_HUMAN	Palmitoyl-protein thioesterase 1 OS=Homo sapiens GN=PPT1 PE=1 SV=1	PPT1;	7	22	62.21	p03433;p03447;p08100;p08101;p22199;p22200;p31448;	P50897;		42.63	55.329	23.664	9.80229	15.6055	10.3909	44.01	50.71	16.6812	23.8176	20.3434	10.2861	72.177	43.7204	27.5387	28.2817	15.061	7.6792		55.329	50.71	72.177	23.664	23.8176	28.2817	15.6055	20.3434	15.061	-0.102557	-0.228322	0.280947	-1.3279	-1.31857	-1.07072	-1.92853	-1.54603	-1.97977	0.0069854	0.0359188	0.00325391	0.0225392
SPS1_HUMAN	Selenide, water dikinase 1 OS=Homo sapiens GN=SEPHS1 PE=1 SV=2	SEPHS1;	5	42	291.304	p07914;p19039;p19948;p23944;p36435;	P49903;		68.77	65	44.19	40.54	33.1	31.96	57.6	51.85	37.8	35.13	35.48	32.87	63.51	58.16	43.35	40.25	31.67	27.53		68.77	57.6	63.51	44.19	37.8	43.35	33.1	35.48	31.67	0.119726	-0.135985	0.00493022	-0.518334	-0.743667	-0.546022	-0.935222	-0.835048	-0.998937	0.00479146	0.0286852	0.000937916	0.011664
GPC4_HUMAN	Glypican-4 OS=Homo sapiens GN=GPC4 PE=1 SV=4	GPC4;	16	56	566.54	p04601;p08734;p10082;p13719;p15596;p22171;p22535;p23816;p29127;p30246;p30813;p32473;p33372;p36748;p36749;p37195;	O75487;		198.779	158.881	15.0067	13.8667	20.8484	9.88219	132.34	118.441	17.1485	4.6507	24.8376	19.1454	149.34	126.395	9.63097	6.23248	23.645	26.145		198.779	132.34	149.34	15.0067	17.1485	9.63097	20.8484	24.8376	26.145	0.311713	-0.275203	-0.100848	-3.41578	-3.2233	-4.05563	-2.94144	-2.68885	-2.61484	0.00187979	0.0175617	0.00242479	0.0189179
RBM12_HUMAN	RNA-binding protein 12 OS=Homo sapiens GN=RBM12 PE=1 SV=1	RBM12;	19	117	386.43	p02710;p03845;p03846;p05772;p07488;p09216;p09432;p09433;p11479;p11593;p13385;p16877;p21160;p23126;p26644;p28583;p30762;p35233;p37280;	Q9NTZ6;		510.263	359.329	207.101	360.069	184.225	218.992	461.735	302.693	326.175	296.302	284.076	256.163	415.087	330.241	297.078	315.191	208.133	193.975		510.263	461.735	415.087	360.069	326.175	315.191	218.992	284.076	208.133	0.14222	-0.0019569	-0.155609	-0.360748	-0.503377	-0.552797	-1.07815	-0.702745	-1.15152	0.0137106	0.053361	0.00342658	0.0232682
BDH2_HUMAN	3-hydroxybutyrate dehydrogenase type 2 OS=Homo sapiens GN=BDH2 PE=1 SV=2	BDH2;	2	4	82.9	p30067;p33671;	Q9BUT1;		7.51	8.19	1.78052	2.55	4.36	3.65	6.16	4.92	2.329	0.93057	4.14	4.12	7.48	7.64	3.17	2.108	3.43	2.7811		8.19	6.16	7.64	2.55	2.329	3.17	4.36	4.14	3.43	0.16005	-0.250883	0.0597594	-1.52332	-1.6541	-1.20933	-0.749485	-0.824182	-1.0956	0.0021006	0.0185886	0.00738421	0.0369856
OSBL9_HUMAN	Oxysterol-binding protein-related protein 9 OS=Homo sapiens GN=OSBPL9 PE=1 SV=2	OSBPL9;	2	14	56.05	p18740;p35479;	Q96SU4;		9.36	12.07	6.99	7.73	7.18	6.98	8.91	12	7.54	7.98	5.87	6.1	10.05	12.05	7.69	7.93	6.73	7		12.07	12	12.05	7.73	7.98	7.93	7.18	6.1	7	0.00359028	-0.00480099	0.00119775	-0.639295	-0.593375	-0.602443	-0.74578	-0.980954	-0.782409	7.8488e-07	0.000767482	9.43547e-05	0.00578501
PIAS4_HUMAN		PIAS4;	2	3	23.98	p27132;p31412;	Q8N2W9;		105.2	72	64	55.4	33.5669	42.5	85.2	65	56.7	48.1	47.3	51.9	83.1	55.1	59	66.3	48	51.4		105.2	85.2	83.1	64	56.7	66.3	42.5	51.9	51.4	0.206556	-0.097653	-0.133658	-0.510435	-0.685158	-0.459498	-1.10104	-0.812772	-0.826738	0.0193221	0.0667232	0.00517274	0.0295022
RIOK3_HUMAN	Serine/threonine-protein kinase RIO3 OS=Homo sapiens GN=RIOK3 PE=1 SV=2	RIOK3;	2	6	31.03	p32147;p35011;	O14730;		434.001	586.79	139.79	138.25	71.98	68.51	497.44	491.85	183.56	173.7	107.14	101.76	425.88	361.98	130.08	121.99	93.81	81.97		586.79	497.44	425.88	139.79	183.56	130.08	71.98	107.14	93.81	0.221225	-0.0170967	-0.241172	-1.84836	-1.45537	-1.95222	-2.80595	-2.23212	-2.42381	0.00204055	0.0182336	0.000981321	0.0119946
PAWR_HUMAN	PRKC apoptosis WT1 regulator protein OS=Homo sapiens GN=PAWR PE=1 SV=1	PAWR;	9	50	189.03	p03683;p19658;p19659;p20499;p20500;p27785;p30045;p32041;p35426;	Q96IZ0;		59.1086	64.334	20.0375	23.3588	30.2893	34.8619	44.381	50.871	20.3935	25.921	28.324	27.0156	62.626	68.503	23.4453	26.626	28.8283	34.3932		64.334	50.871	68.503	23.3588	25.921	26.626	34.8619	28.324	34.3932	0.0712013	-0.267537	0.161787	-1.39042	-1.24026	-1.20154	-0.81273	-1.11236	-0.832257	0.00267081	0.0215835	0.00739831	0.0369856
ERG7_HUMAN	Lanosterol synthase OS=Homo sapiens GN=LSS PE=1 SV=1	LSS;	5	17	113.67	p00354;p21323;p24200;p24734;p30203;	P48449;		25	19.013	15.2105	13.15	10.6605	10.702	19.421	12.2367	12.79	11.7716	10.516	11.47	23.25	23.31	15.2133	9.99075	5.6155	7.4201		25	19.421	23.31	15.2105	12.79	15.2133	10.702	11.47	7.4201	0.147075	-0.217238	0.0460959	-0.569783	-0.819837	-0.569517	-1.07697	-0.976988	-1.60534	0.0112879	0.047692	0.00354195	0.0237492
FHL2_HUMAN	Four and a half LIM domains protein 2 OS=Homo sapiens GN=FHL2 PE=1 SV=3	FHL2;	8	48	205.61	p03194;p03803;p04983;p17154;p17155;p26004;p27259;p36645;	Q14192;		46.46	80.05	18.4115	30.2078	30.9455	37.1859	52.58	89.25	26.9372	30.5316	31.3992	36.4621	38.5304	63.83	19.4087	22.2855	44.7245	45.3932		80.05	89.25	63.83	30.2078	30.5316	22.2855	37.1859	36.4621	45.3932	0.0428011	0.199752	-0.283866	-1.36318	-1.3478	-1.802	-1.06335	-1.0917	-0.775624	0.00318872	0.0235028	0.00880514	0.0406449
K2C8_HUMAN	Keratin, type II cytoskeletal 8 OS=Homo sapiens GN=KRT8 PE=1 SV=7	KRT8;	67	1113	2372.73	p00548;p00549;p02423;p02541;p02542;p05434;p05435;p05436;p07361;p07362;p07363;p08534;p10943;p15764;p16435;p18307;p18308;p18309;p18426;p18427;p18590;p18591;p18592;p18593;p18594;p19690;p19691;p20923;p21388;p21389;p22234;p26330;p26331;p26536;p26537;p27759;p27760;p27804;p28934;p28935;p28936;p29365;p29366;p29367;p29368;p29369;p29370;p29693;p29694;p29695;p30368;p30369;p30370;p30733;p30734;p30756;p30757;…	P05787;		14006.5	13022.4	9993.36	9388.41	7933.97	7597.51	12952.3	13709.6	9197.25	8782.45	7517.09	7448.73	11630.4	10638.2	8069.83	8218.11	6898.03	6869		14006.5	13709.6	11630.4	9993.36	9197.25	8218.11	7933.97	7517.09	6898.03	0.094827	0.0639148	-0.173377	-0.392232	-0.511999	-0.674395	-0.725158	-0.803028	-0.927017	0.0117994	0.049167	0.00215587	0.0179666
HELLS_HUMAN	Lymphoid-specific helicase OS=Homo sapiens GN=HELLS PE=1 SV=1	HELLS;	6	17	52.29	p03059;p08921;p13758;p18128;p19573;p33821;	Q9NRZ9;		17.7306	15.0913	14.251	6.63229	6.10163	7.87388	16.907	17.17	8.10059	11.0436	8.96936	9.1161	16.4104	16.4204	9.88666	10.8457	4.5005	3.9373		17.7306	17.17	16.4204	14.251	11.0436	10.8457	7.87388	9.1161	4.5005	0.0516561	0.0053007	-0.0590965	-0.263522	-0.631383	-0.65746	-1.11944	-0.908101	-1.92643	0.0122921	0.0506617	0.0022488	0.0185305
TAGL_HUMAN	Transgelin OS=Homo sapiens GN=TAGLN PE=1 SV=4	TAGLN;	32	412	931.65	p00074;p06467;p10296;p10297;p10479;p10480;p11808;p11809;p13386;p13387;p13388;p13389;p17514;p18995;p22059;p22166;p22167;p22168;p24118;p26565;p26566;p26567;p26568;p27404;p30658;p30659;p31438;p31439;p31440;p34648;p34649;p36218;	Q01995;		4378.37	4418.57	1264.15	1355.43	1805.83	1770.39	3845.13	4083.88	1407.01	1506.8	1678.08	1837.2	4125.77	4392.39	974.584	1025.17	2460.39	2534.37		4418.57	4083.88	4392.39	1355.43	1506.8	1025.17	1805.83	1837.2	2534.37	0.0398192	-0.0738181	0.0312467	-1.66501	-1.51227	-2.0679	-1.2511	-1.22625	-0.762135	7.27933e-05	0.00492818	0.00101317	0.0121097
NUD15_HUMAN	Probable 8-oxo-dGTP diphosphatase NUDT15 OS=Homo sapiens GN=NUDT15 PE=1 SV=1	NUDT15;	4	14	84.11	p07749;p08181;p12065;p25190;	Q9NV35;		37.6806	43.55	26.76	26.3	17.1605	16.925	34.68	32.26	21.22	19.78	19.1612	21.16	50.25	43.35	27.27	20.395	12.323	14.6		43.55	34.68	50.25	26.76	21.22	27.27	17.1605	21.16	14.6	0.0241633	-0.304405	0.230614	-0.678431	-1.01308	-0.651195	-1.31941	-1.01717	-1.55254	0.0224491	0.0729964	0.00677398	0.0348928
CYTS_HUMAN	Cystatin-S OS=Homo sapiens GN=CST4 PE=1 SV=3	CST1; CST4; CST2;	3	18	86.92	p14581;p14582;p29657;	P01037; P01036; P09228;		180.8	172.3	3.87052	2.57576	0.630084	0.599768	157.9	166.3	3.71659	3.977	0.00354	0.3051	135.4	133.3	1.55033	0.401496	0.248	1.5022		180.8	166.3	135.4	3.87052	3.977	1.55033	0.630084	0.3051	1.5022	0.168828	0.0482217	-0.248339	-5.37689	-5.33774	-6.69685	-7.99581	-9.04207	-6.74235	0.000299252	0.00759239	0.000281121	0.00743002
ANXA1_HUMAN	Annexin A1 OS=Homo sapiens GN=ANXA1 PE=1 SV=2	ANXA1;	18	118	764.4	p00332;p00333;p00334;p00335;p01945;p03387;p04422;p10970;p12099;p12228;p23614;p23615;p23700;p25606;p28211;p28256;p31697;p33986;	P04083;		539.817	611.219	304.886	331.348	210.075	158.546	561.536	603.56	320.937	343.913	191.177	201.098	653.36	623.36	219.699	252.911	250.633	255.744		611.219	603.56	653.36	331.348	343.913	252.911	210.075	201.098	255.744	-0.026878	-0.0450702	0.0693107	-0.910219	-0.856523	-1.29994	-1.56766	-1.63067	-1.28387	0.000640466	0.0100471	6.31794e-05	0.00553244
SALL4_HUMAN	Sal-like protein 4 OS=Homo sapiens GN=SALL4 PE=1 SV=1	SALL4;	16	55	297.384	p00985;p02093;p02780;p02781;p17735;p20800;p21203;p22688;p24013;p24014;p31387;p31614;p32706;p33316;p34258;p34951;	Q9UJQ4;		145.419	168.211	54.1251	62.2615	66.4507	80.6869	131.665	139.481	53.2598	55.4761	79.5764	83.8751	162.326	116.868	60.5	56.5832	64.1945	60.4324		168.211	139.481	162.326	62.2615	55.4761	60.5	80.6869	83.8751	64.1945	0.10252	-0.167687	0.0511417	-1.33134	-1.49781	-1.37275	-0.957346	-0.901438	-1.28723	0.000414992	0.00857022	0.00166302	0.0155365
TXND5_HUMAN	Thioredoxin domain-containing protein 5 OS=Homo sapiens GN=TXNDC5 PE=1 SV=2	TXNDC5;	17	109	420.36	p01498;p06445;p10007;p12511;p12512;p13537;p18759;p21179;p21180;p25956;p25957;p31318;p31319;p32886;p32887;p32889;p32890;	Q8NBS9;		288.033	319.739	57.595	102.648	106.194	108.418	263.802	277.783	96.546	102.67	115.272	113.76	309.923	316.508	94.02	102.207	127.985	121.722		319.739	277.783	316.508	102.648	102.67	102.207	108.418	115.272	127.985	0.0696157	-0.133321	0.0549629	-1.56958	-1.56926	-1.57578	-1.49068	-1.40223	-1.2513	0.000115158	0.00537202	0.000214869	0.00708221
ESYT1_HUMAN	Extended synaptotagmin-1 OS=Homo sapiens GN=ESYT1 PE=1 SV=1	ESYT1;	17	71	418.21	p00575;p01871;p08901;p08940;p14418;p14419;p16893;p19748;p21785;p21843;p28154;p29393;p31242;p31243;p34225;p34824;p34825;	Q9BSJ8;		167.591	190.25	65.6796	72.389	72.5951	72.2407	134.437	154.34	48.3344	68.6351	81.0634	87.0635	176.717	167.42	65.7637	66.2535	87.1175	55.8515		190.25	154.34	176.717	72.389	68.6351	66.2535	72.5951	87.0635	87.1175	0.130726	-0.171059	0.0242701	-1.26333	-1.34015	-1.3911	-1.25923	-0.99703	-0.996136	0.000594715	0.00970668	0.00136525	0.0141268
CTF8A_HUMAN	Chromosome transmission fidelity protein 8 homolog isoform 2 OS=Homo sapiens GN=CHTF8 PE=1 SV=1	CHTF8;	2	7	53.14	p28429;p28502;	P0CG12;		73.13	76.88	23.45	23.89	15.76	13.47	74.98	69.62	38.63	40.03	15.26	14.8	87.32	72.17	19.95	23.26	13.95	9.57		76.88	74.98	87.32	23.89	40.03	23.26	15.76	15.26	13.95	-0.052454	-0.0885565	0.13125	-1.73866	-0.993981	-1.77721	-2.33879	-2.38531	-2.5148	0.00163503	0.0161195	7.51321e-05	0.00558809
P5CR2_HUMAN	Pyrroline-5-carboxylate reductase 2 OS=Homo sapiens GN=PYCR2 PE=1 SV=1	PYCR2;	13	131	420.8	p05004;p05005;p07358;p10845;p14440;p14441;p18607;p22941;p23117;p23118;p29094;p29095;p33898;	Q96C36;		146.401	169.681	95.7555	105.291	73.5995	80.9209	122.731	120.581	86.1506	78.0506	85.1062	79.1231	148.157	154.6	109.535	111.551	77.473	69.9711		169.681	122.731	154.6	105.291	86.1506	111.551	80.9209	85.1062	77.473	0.187472	-0.27985	0.0531906	-0.500971	-0.790417	-0.41765	-0.880766	-0.808014	-0.943584	0.0385205	0.103243	0.00839575	0.0398601
CHD8_HUMAN	Chromodomain-helicase-DNA-binding protein 8 OS=Homo sapiens GN=CHD8 PE=1 SV=5	CHD8;	2	4	34.07	p16929;p35048;	Q9HCK8;		17.63	18.914	6.393	3.506	4.48	0.897	26.761	25.663	6.886	2.621	2.871	0.925	17.049	14.832	4.291	3.269	3.271	0.592		18.914	26.761	17.049	6.393	6.886	4.291	4.48	2.871	3.271	-0.144601	0.356077	-0.294368	-1.70949	-1.60232	-2.28467	-2.22248	-2.86443	-2.67625	0.00812216	0.0393174	0.0045041	0.0274162
RS9_HUMAN	40S ribosomal protein S9 OS=Homo sapiens GN=RPS9 PE=1 SV=3	RPS9;	14	151	466.5	p07275;p07276;p12848;p13889;p14341;p17291;p17391;p18292;p18695;p19433;p21256;p27243;p27624;p29698;	P46781;		731.055	836.151	383.836	372.491	364.764	384.924	814.511	746.718	289.477	347.034	358.944	430.772	736.25	694.019	367.893	355.901	400.044	454.64		836.151	814.511	736.25	383.836	347.034	367.893	384.924	430.772	454.64	0.0716521	0.0338234	-0.111915	-1.05162	-1.19703	-1.11282	-1.04754	-0.885188	-0.807386	0.000181957	0.0063168	0.000526352	0.00900323
NEST_HUMAN	Nestin OS=Homo sapiens GN=NES PE=1 SV=2	NES;	71	382	2819.99	p01137;p01138;p01584;p01585;p02277;p02392;p04575;p04956;p05461;p05462;p05962;p05963;p06073;p06140;p06880;p06882;p06883;p07617;p09661;p10574;p10587;p11532;p11763;p12027;p16404;p18493;p18496;p19880;p24366;p24839;p25711;p25712;p25950;p26779;p27932;p28939;p28959;p28960;p28961;p28964;p28990;p29012;p29015;p29019;p29020;p29073;p29448;p29449;p29450;p29451;p29611;p29612;p31342;p31348;p31349;p31419;p31804;…	P48681;		1337.76	1477.51	401.356	399.189	308.61	299.419	1335.92	1461.99	334.613	379.49	370.108	349.945	1807.07	1910.9	483.778	477.776	235.592	293.572		1477.51	1461.99	1910.9	401.356	379.49	483.778	308.61	370.108	293.572	-0.129972	-0.145207	0.241109	-2.01019	-2.09101	-1.74072	-2.38928	-2.12712	-2.46135	0.00136124	0.0143847	0.000970571	0.011888
DNM3B_HUMAN	DNA (cytosine-5)-methyltransferase 3B OS=Homo sapiens GN=DNMT3B PE=1 SV=1	DNMT3B;	24	131	970	p06124;p06144;p06398;p07255;p07796;p08374;p09749;p12959;p12993;p14077;p14078;p17102;p23833;p23834;p24165;p24166;p24814;p24869;p29799;p30400;p36075;p36406;p37259;p37305;	Q9UBC3;		504.562	546.419	121.555	124.161	103.796	94.9214	459.891	456.176	110.795	95.5223	101.619	97.9243	555.95	572.003	119.198	97.175	74.6185	71.4537		546.419	459.891	572.003	124.161	110.795	119.198	103.796	101.619	74.6185	0.0546581	-0.194057	0.120674	-2.08314	-2.24745	-2.14199	-2.3416	-2.37217	-2.81774	0.000280889	0.00745446	0.000251278	0.0072267
RABP2_HUMAN	Cellular retinoic acid-binding protein 2 OS=Homo sapiens GN=CRABP2 PE=1 SV=2	CRABP2;	9	134	254.63	p13647;p13648;p25396;p25728;p28290;p32098;p33451;p33452;p34105;	P29373;		536.751	674.511	359.75	363.63	315.378	266.219	580.011	578.391	420.166	419.358	352.354	335.449	507.22	460.66	368.412	324.235	269.979	275.02		674.511	580.011	507.22	363.63	420.166	368.412	315.378	352.354	275.02	0.199873	-0.0178881	-0.211356	-0.691497	-0.483009	-0.672648	-0.896886	-0.736943	-1.09443	0.017104	0.0621194	0.00689031	0.0353679
EDC3_HUMAN	Enhancer of mRNA-decapping protein 3 OS=Homo sapiens GN=EDC3 PE=1 SV=1	EDC3;	2	9	79.12	p31850;p36010;	Q96F86;		31.07	22.65	12.09	8.54	8.87	8.14	22.71	20.07	10.52	9.28	10.75	10.45	26.12	24.13	13.43	9.34	7.89	6.94		31.07	22.71	26.12	12.09	10.52	13.43	8.87	10.75	7.89	0.222289	-0.229905	-0.0280781	-1.13942	-1.3401	-0.987774	-1.58623	-1.3089	-1.75514	0.00470552	0.0284026	0.00244238	0.0189425
FBLI1_HUMAN	Filamin-binding LIM protein 1 OS=Homo sapiens GN=FBLIM1 PE=1 SV=2	FBLIM1;	4	14	44.04	p04145;p08634;p27290;p31715;	Q8WUP2;		18.55	14.05	14.14	10.378	10.2105	10.606	16.47	17.93	11.52	11.1	9.926	4.56055	18.15	17.85	11.427	10.785	7.634	7.8911		18.55	17.93	18.15	14.14	11.52	11.427	10.606	9.926	7.8911	0.0266883	-0.0223554	-0.00476137	-0.364949	-0.66059	-0.672284	-0.77985	-0.875447	-1.20643	0.00298556	0.0228016	0.000472973	0.00867695
HNRH1_HUMAN	Heterogeneous nuclear ribonucleoprotein H OS=Homo sapiens GN=HNRNPH1 PE=1 SV=4	HNRNPH1;	10	107	763.35	p06660;p10337;p10338;p11486;p15492;p29377;p29378;p35186;p36423;p37276;	P31943;		431.09	340.041	256.935	228.733	213.99	128.352	356.112	301.011	269.663	278.287	231.36	258.503	462.064	294.061	234.839	318.192	217.633	206.393		431.09	356.112	462.064	256.935	278.287	318.192	213.99	258.503	217.633	0.0499429	-0.225715	0.150046	-0.696643	-0.581474	-0.388148	-0.960503	-0.687865	-0.936149	0.0218965	0.0720036	0.0057061	0.0318499
EXOS5_HUMAN	Exosome complex component RRP46 OS=Homo sapiens GN=EXOSC5 PE=1 SV=1	EXOSC5;	5	17	130.96	p02729;p11566;p12699;p20151;p25044;	Q9NQT4;		21.3306	22.3406	22.75	29.4	16.0305	15.3359	20.361	22.6107	18.21	21.49	12.4224	10.4895	26.17	14.1364	14.1143	16.692	10.7645	10.208		22.3406	22.6107	26.17	29.4	21.49	16.692	16.0305	12.4224	10.7645	-0.0856489	-0.0683162	0.142595	0.310497	-0.141653	-0.506162	-0.564496	-0.93238	-1.13904	0.777623	0.847496	0.00585326	0.0321662
MLP3B_HUMAN	Microtubule-associated proteins 1A/1B light chain 3B OS=Homo sapiens GN=MAP1LC3B PE=1 SV=3	MAP1LC3A; MAP1LC3B2; MAP1LC3B;	2	14	56.07	p09466;p26455;	Q9H492; A6NCE7; Q9GZQ8;		32.52	29.71	11.56	11.15	14.02	12.6	28.56	21.37	11.21	10.71	8.48	13.75	29.2	30.87	7.14	10.52	9.22	11.49		32.52	28.56	30.87	11.56	11.21	10.52	14.02	13.75	11.49	0.0854402	-0.101891	0.0103184	-1.40675	-1.4511	-1.54275	-1.1284	-1.15646	-1.41551	7.98856e-05	0.00492818	0.000232842	0.00718556
LFTY2_HUMAN	Left-right determination factor 2 OS=Homo sapiens GN=LEFTY2 PE=1 SV=2	LEFTY1; LEFTY2;	6	32	341.36	p18803;p20853;p26468;p26692;p31995;p35312;	O75610; O00292;		66.19	84.3	4.21652	5.86753	13.1765	16.584	56.16	66.86	4.32477	3.19171	12.3362	13.375	63.52	70.29	5.85199	7.35224	7.3245	6.5833		84.3	66.86	70.29	5.86753	4.32477	7.35224	16.584	13.375	7.3245	0.191586	-0.142803	-0.0706271	-3.65312	-4.09325	-3.32769	-2.15415	-2.46441	-3.33314	0.000230233	0.00681681	0.000509475	0.00889393
HXK2_HUMAN	Hexokinase-2 OS=Homo sapiens GN=HK2 PE=1 SV=2	HK1; HK2;	22	139	419.31	p00245;p01320;p02506;p03241;p05566;p06271;p09435;p09436;p10160;p10162;p10421;p13720;p18098;p19063;p21346;p21542;p23025;p23141;p23145;p29969;p30010;p35317;	P19367; P52789;		209.334	198.231	156.29	158.12	114.236	113.801	166.12	175.94	115.29	121.3	101.953	124.552	230.28	213.8	144.243	149.641	101.3	95.0251		209.334	175.94	230.28	158.12	121.3	149.641	114.236	124.552	101.3	0.0288851	-0.22184	0.166465	-0.375904	-0.758344	-0.455421	-0.844906	-0.720175	-1.01828	0.0324921	0.0926738	0.00592333	0.0323046
LITD1_HUMAN	LINE-1 type transposase domain-containing protein 1 OS=Homo sapiens GN=L1TD1 PE=1 SV=1	L1TD1;	32	128	1135.97	p05507;p05508;p05689;p06840;p06875;p06935;p07791;p10078;p10079;p12048;p13242;p14188;p17542;p18204;p18641;p19434;p19435;p19436;p21674;p22565;p22692;p25194;p27267;p29784;p29900;p30314;p30715;p30716;p30877;p31400;p31401;p33347;	Q5T7N2;		619.903	631.786	36.6833	55.0186	87.8059	80.315	550.84	575.188	62.6753	57.9863	100.626	74.5043	704.725	740.601	67.3403	43.4877	66.8187	36.96		631.786	575.188	740.601	55.0186	62.6753	67.3403	87.8059	100.626	66.8187	-0.0392082	-0.17461	0.190051	-3.56065	-3.37268	-3.2691	-2.88625	-2.68964	-3.28032	0.000270088	0.00733613	0.000338909	0.00776331
PLD3_HUMAN	Phospholipase D3 OS=Homo sapiens GN=PLD3 PE=1 SV=1	PLD3;	7	52	247.3	p00856;p01742;p05589;p10080;p13665;p18874;p29624;	Q8IV08;		110.66	101.75	33.672	36.51	48.06	44.904	80.44	87.63	33.773	30.638	53.797	50.508	113.39	126.54	31.761	32.4207	36.149	34.074		110.66	87.63	126.54	36.51	33.773	32.4207	48.06	53.797	36.149	0.0314114	-0.305226	0.224871	-1.56836	-1.68078	-1.73973	-1.17181	-1.00912	-1.58269	0.00286014	0.0224646	0.00744552	0.037092
NCK2_HUMAN	Cytoplasmic protein NCK2 OS=Homo sapiens GN=NCK2 PE=1 SV=2	NCK2;	2	5	54.48	p12238;p16615;	O43639;		7.18	2.261	4.71	0.667763	2.592	0.260884	6.577	3.081	3.532	1.91	0.549	0.96	5.19	2.033	1.136	2.302	1.429	0.41		7.18	6.577	5.19	4.71	3.532	2.302	2.592	0.96	1.429	0.185049	0.0584946	-0.2832	-0.423208	-0.83845	-1.45605	-1.28487	-2.71783	-2.14393	0.0371542	0.101153	0.00365384	0.024217
DCTN5_HUMAN	Dynactin subunit 5 OS=Homo sapiens GN=DCTN5 PE=1 SV=1	DCTN5;	2	8	52.38	p26972;p28338;	Q9BTE1;		3.83	51.68	48.078	4.16	2.93	4.11	3.11	46.33	3.31	5.68	2.659	2.861	47.8	67.01	48.29	19.31	2.93	2.74		51.68	46.33	67.01	48.078	5.68	48.29	4.11	2.861	2.93	-0.0900004	-0.24766	0.28477	-0.19423	-3.27564	-0.187882	-3.7424	-4.26502	-4.23063	0.246197	0.375374	0.00113713	0.0126835
STX5_HUMAN	Syntaxin-5 OS=Homo sapiens GN=STX5 PE=1 SV=2	STX5;	2	10	41.72	p26071;p26072;	Q13190;		2.41065	6.14	1.15052	2.47	2.73	2.64	2.79	5.14	1.884	2.418	2.67	2.68	4.4	4.77	1.365	2.232	3.16	3.51		6.14	5.14	4.77	2.47	2.418	2.232	2.73	2.68	3.51	0.1987	-0.0577705	-0.16555	-1.11503	-1.14572	-1.2612	-0.970638	-0.997306	-0.608068	0.00200986	0.01808	0.0083096	0.0395718
GREM1_HUMAN	Gremlin-1 OS=Homo sapiens GN=GREM1 PE=1 SV=1	GREM1;	2	3	37.82	p08715;p27019;	O60565;		1.447	1.678	0.065623	0.001526	0.001084	0.001768	2.48	2.3	0.001182	0.07867	0.00236	0.0031	1.451	1.486	0.00666	0.001496	0.003	0.0022		1.678	2.48	1.486	0.065623	0.07867	0.00666	0.001768	0.0031	0.003	-0.165013	0.398585	-0.340321	-4.84141	-4.5798	-8.14202	-10.0554	-9.24527	-9.29258	0.0038852	0.0258148	0.00350088	0.0235956
RAB34_HUMAN	Ras-related protein Rab-34 OS=Homo sapiens GN=RAB34 PE=1 SV=1	RAB34;	3	7	122.96	p00762;p15257;p33924;	Q9BZG1;		14.37	8.773	1.23952	1.76153	1.41154	1.88288	6.215	11.11	0.180182	0.16614	6.00918	3.69055	10.93	12.97	0.00999	1.43075	3.693	2.1822		14.37	11.11	12.97	1.76153	0.180182	1.43075	1.88288	6.00918	3.693	0.165039	-0.206162	0.0171574	-2.86312	-6.15242	-3.16318	-2.76701	-1.09278	-1.79516	0.000383852	0.00831018	0.00417413	0.0261572
GATM_HUMAN	Glycine amidinotransferase, mitochondrial OS=Homo sapiens GN=GATM PE=1 SV=1	GATM;	7	38	213.16	p08919;p12925;p23716;p27681;p31710;p34449;p36053;	P50440;		74.47	85	33.81	35.99	25.74	27.46	87.1	76.95	23.366	29.85	21.18	20.1286	80.41	72.96	23.57	26.51	22.42	22.122		85	87.1	80.41	35.99	29.85	26.51	27.46	21.18	22.42	0.0141567	0.0493666	-0.0659312	-1.22571	-1.49558	-1.66677	-1.61597	-1.9906	-1.90852	9.68944e-05	0.00537202	2.54716e-05	0.00438981
ATG4B_HUMAN	Cysteine protease ATG4B OS=Homo sapiens GN=ATG4B PE=1 SV=2	ATG4B;	3	16	106.56	p19096;p30700;p37120;	Q9Y4P1;		32.54	46.261	20.06	21.38	16.902	15.609	42.876	47.168	21.47	20.45	16.161	15.864	35.05	36.99	20.85	19.07	21.0415	20.674		46.261	47.168	36.99	21.38	21.47	20.85	16.902	16.161	21.0415	0.0896768	0.117689	-0.232984	-1.02386	-1.0178	-1.06007	-1.36293	-1.4276	-1.04688	0.00240786	0.0201813	0.00209221	0.0176267
STK26_HUMAN	Serine/threonine-protein kinase 26 OS=Homo sapiens GN=STK26 PE=1 SV=2	STK25; MST4; STK24;	6	73	231.56	p00216;p06408;p07604;p24691;p28715;p34063;	O00506; Q9P289; Q9Y6E0;		96.5906	174.301	55.5905	103.991	61.7605	96.4109	105.691	160.301	57.0706	104.382	93.1512	98.8015	119.6	177.18	94.6233	104.851	48.2115	78.6911		174.301	160.301	177.18	103.991	104.382	104.851	96.4109	98.8015	78.6911	0.0310117	-0.0897858	0.0546532	-0.714111	-0.708699	-0.702229	-0.823298	-0.787961	-1.11629	0.000222702	0.00679374	0.000643026	0.00985022
GIT2_HUMAN	ARF GTPase-activating protein GIT2 OS=Homo sapiens GN=GIT2 PE=1 SV=2	GIT2;	2	7	107.74	p12621;p21249;	Q14161;		0.509	1.632	0.728523	0.901763	0.439542	0.001768	1.841	1.55065	1.762	1.04157	0.92118	0.0031	2.172	1.748	2.28	0.761748	0.9295	0.7881		1.632	1.841	2.172	0.901763	1.762	2.28	0.439542	0.92118	0.9295	-0.20537	-0.0315215	0.207013	-1.06119	-0.0947972	0.277023	-2.09794	-1.03046	-1.01748	0.616849	0.719923	0.0077359	0.0379803
HMGA2_HUMAN	High mobility group protein HMGI-C OS=Homo sapiens GN=HMGA2 PE=1 SV=1	HMGA2;	7	71	144.17	p10582;p10583;p10584;p17277;p17508;p17509;p35970;	P52926;		423.85	362.51	114.5	95.14	68.64	61.02	368.94	349.6	154.39	127.34	63.38	62.38	353.35	350.08	98.8	89.43	106.024	91.5187		423.85	368.94	353.35	114.5	154.39	98.8	68.64	63.38	106.024	0.149805	-0.0503627	-0.112651	-1.7384	-1.30717	-1.95117	-2.47663	-2.59165	-1.84936	0.000658637	0.010169	0.000277318	0.00743002
IFT27_HUMAN	Intraflagellar transport protein 27 homolog OS=Homo sapiens GN=IFT27 PE=1 SV=1	IFT27;	3	7	114.86	p07167;p29570;p30442;	Q9BW83;		6.16065	10.307	4.96052	5.259	3.11254	3.51088	12.19	11.08	4.93759	4.768	3.41118	1.65555	10.73	10.83	2.63333	3.37075	3.1145	2.5341		10.307	12.19	10.83	5.259	4.93759	3.37075	3.51088	3.41118	3.1145	-0.108104	0.133969	-0.0366957	-1.07887	-1.16985	-1.72059	-1.66182	-1.70339	-1.83466	0.00124076	0.0134061	0.000172564	0.00666074
RL7_HUMAN	60S ribosomal protein L7 OS=Homo sapiens GN=RPL7 PE=1 SV=1	RPL7;	12	93	266.61	p01051;p05889;p08344;p11175;p13572;p17459;p26116;p27654;p30180;p32129;p32130;p32131;	P18124;		264.16	249.57	110.266	122.464	88.426	95.76	295.33	294.28	141.465	140.441	102.701	97.3316	239.04	227.57	113.357	115.891	119.941	98.7321		264.16	295.33	239.04	122.464	141.465	115.891	95.76	102.701	119.941	-0.0109721	0.149944	-0.155132	-1.12003	-0.911939	-1.19962	-1.47489	-1.37393	-1.15006	0.00148945	0.0151712	0.000846495	0.0111856
RL18_HUMAN	60S ribosomal protein L18 OS=Homo sapiens GN=RPL18 PE=1 SV=2	RPL18;	9	73	382.904	p10349;p15024;p15025;p27809;p29578;p30539;p31668;p31669;p31671;	Q07020;		497.512	645.9	108.411	160.411	82.9311	123.722	539.618	644.054	183.457	250.76	92.3124	122.413	550.108	585.72	135.461	159.151	114.173	143.152		645.9	644.054	585.72	160.411	250.76	159.151	123.722	122.413	143.152	0.0469361	0.042807	-0.0941635	-1.9626	-1.31807	-1.97397	-2.33728	-2.35262	-2.12682	0.000274575	0.0073896	1.86541e-05	0.00438981
GOGA1_HUMAN	Golgin subfamily A member 1 OS=Homo sapiens GN=GOLGA1 PE=1 SV=3	GOLGA1;	2	4	23.72	p14673;p18451;	Q92805;		156.95	99.48	64.15	37.16	17.94	25.72	123.02	160.79	41.51	65.41	21.95	26.48	88.18	96.55	28.65	31.31	39.28	37.74		156.95	160.79	96.55	64.15	65.41	31.31	25.72	26.48	39.28	0.184627	0.219499	-0.51633	-1.10616	-1.0781	-2.14098	-2.42472	-2.3827	-1.81381	0.0232074	0.0743626	0.00717741	0.0362391
PAK1_HUMAN	Serine/threonine-protein kinase PAK 1 OS=Homo sapiens GN=PAK1 PE=1 SV=2	PAK1;	6	73	311.734	p05996;p17099;p20276;p25114;p28139;p30141;	Q13153;		98.02	87.26	46.43	49.18	45.88	42.66	89.38	91.39	49.66	50.11	47.61	44.5316	87.58	95.51	54.36	54.23	49.3415	48.7		98.02	91.39	95.51	49.18	50.11	54.36	45.88	47.61	49.3415	0.0455537	-0.0554862	0.0081293	-0.949451	-0.922424	-0.804977	-1.04966	-0.996258	-0.944721	6.31081e-05	0.00474686	2.63448e-05	0.00438981
S4A7_HUMAN	Sodium bicarbonate cotransporter 3 OS=Homo sapiens GN=SLC4A7 PE=1 SV=2	SLC4A7;	2	4	75.5	p05702;p28714;	Q9Y6M7;		16.14	16.27	2.07052	2.461	3.12054	2.27	13.18	10.2079	1.556	0.973	3.597	4	15.38	14.85	2.88	2.7	2.81	1.433		16.27	13.18	15.38	2.461	1.556	2.88	3.12054	4	2.81	0.122712	-0.181152	0.0415535	-2.60219	-3.26359	-2.37536	-2.25963	-1.90143	-2.41086	0.000223486	0.00679374	0.000294261	0.00743002
CYTN_HUMAN	Cystatin-SN OS=Homo sapiens GN=CST1 PE=1 SV=3	CST1; CST4; CST2;	8	33	302.5	p01680;p01681;p14583;p14584;p26288;p26289;p26846;p29658;	P01037; P01036; P09228;		158.057	277.34	10.3396	17.0638	9.98271	9.97142	218.07	237.41	19.7918	18.3547	12.5097	8.1352	197.58	200.14	12.744	12.3822	13.9295	8.0295		277.34	237.41	200.14	17.0638	19.7918	12.744	9.98271	12.5097	13.9295	0.218897	-0.00537807	-0.251749	-3.80375	-3.58979	-4.22487	-4.57718	-4.25164	-4.09654	0.000582683	0.00967409	0.000534081	0.00908247
IVD_HUMAN	Isovaleryl-CoA dehydrogenase, mitochondrial OS=Homo sapiens GN=IVD PE=1 SV=1	IVD;	5	18	64.57	p00865;p12021;p12408;p22411;p30641;	P26440;		22.7106	29.79	9.20052	5.08229	6.13108	6.25177	17.301	22.6407	5.46177	5.62314	5.88536	4.64465	37.76	34.7104	7.43666	9.54775	5.092	3.9773		29.79	22.6407	37.76	9.20052	5.62314	9.54775	6.25177	5.88536	5.092	-0.0131873	-0.4091	0.328843	-1.70823	-2.41857	-1.65478	-2.26568	-2.35281	-2.56171	0.00846727	0.0401921	0.00514846	0.0295022
CHK1_HUMAN	Serine/threonine-protein kinase Chk1 OS=Homo sapiens GN=CHEK1 PE=1 SV=2	CHEK1;	3	17	62.34	p15048;p15600;p37159;	O14757;		74.19	59.68	41.23	41.135	38.086	40.156	68.27	69.47	46.243	53.713	37.063	39.915	70.34	62.67	43.87	36.085	37.351	33.074		74.19	69.47	70.34	41.23	53.713	43.87	40.156	39.915	37.351	0.0566483	-0.0381863	-0.0202311	-0.790882	-0.409305	-0.701342	-0.828961	-0.837645	-0.93343	0.00351566	0.0243236	4.6394e-05	0.00520687
CHD1_HUMAN	Ethylmalonyl-CoA decarboxylase OS=Homo sapiens GN=ECHDC1 PE=1 SV=2	ECHDC1;	11	47	80.52	p06108;p07130;p22040;p23554;p23701;p25060;p25839;p25840;p28958;p33203;p33703;	Q9NTX5;		72.144	100.161	43.0005	33.944	60.8505	40.7609	91.0889	84.0653	48.8606	37.0991	44.2612	35.2316	112.569	41.2129	38.0043	33.8115	56.95	40.5111		100.161	91.0889	112.569	43.0005	48.8606	38.0043	60.8505	44.2612	56.95	-0.0159338	-0.152902	0.152565	-1.23582	-1.05151	-1.41401	-0.734907	-1.19414	-0.830482	0.00114152	0.0128683	0.00409332	0.0259271
HXK1_HUMAN	Hexokinase-1 OS=Homo sapiens GN=HK1 PE=1 SV=3	HK1;	34	206	1188.14	p00689;p01323;p01324;p02680;p02681;p03418;p04896;p06604;p09365;p09437;p09580;p10161;p10416;p11867;p12849;p13757;p15912;p17767;p21345;p22010;p22179;p22649;p22650;p23139;p23587;p24234;p26091;p26092;p26093;p27642;p31712;p31713;p32198;p32235;	P19367;		563.802	577.387	187.927	185.354	149.953	127.635	515.481	511.334	147.197	126.642	156.065	146.353	649.42	657.5	182.845	169.25	124.316	123.701		577.387	515.481	657.5	187.927	147.197	182.845	149.953	156.065	124.316	-0.0150858	-0.178704	0.172367	-1.63445	-1.98688	-1.674	-1.96011	-1.90248	-2.23061	0.000674186	0.0102473	0.000479891	0.00871678
NDUF7_HUMAN	NADH dehydrogenase [ubiquinone] complex I, assembly factor 7 OS=Homo sapiens GN=NDUFAF7 PE=1 SV=1	C2orf56;	2	5	28.24	p09999;p12152;	Q7L592;		12.59	11.8006	8.06	6.69076	6.07054	5.72088	8.75	11.6	7.41	6.52157	7.82	7.68	14.68	13.55	8.51	9.68	5.9515	6.8011		12.59	11.6	14.68	8.06	7.41	9.68	6.07054	7.82	6.8011	-0.0414163	-0.15957	0.180157	-0.684843	-0.806149	-0.420616	-1.0938	-0.728454	-0.929855	0.0155681	0.0585987	0.00432181	0.0267469
DAAF5_HUMAN	Dynein assembly factor 5, axonemal OS=Homo sapiens GN=DNAAF5 PE=1 SV=4	HEATR2;	6	30	56.46	p00385;p01354;p14939;p19502;p20183;p20192;	Q86Y56;		190.333	56.465	113.928	86.925	90.595	52.253	155.071	53.537	100.687	56	82.824	56.143	151.727	55.142	90.071	67.43	92.143	51.6961		190.333	155.071	151.727	113.928	100.687	90.071	90.595	82.824	92.143	0.199862	-0.0957349	-0.127186	-0.540541	-0.718786	-0.879529	-0.87116	-1.00054	-0.846717	0.0105404	0.0461498	0.00368294	0.0242512
APOC3_HUMAN	Apolipoprotein C-III OS=Homo sapiens GN=APOC3 PE=1 SV=1	APOC3;	2	10	142.4	p03674;p03675;	P02656;		23.95	26.2	0.592523	0.475	0.415	0.356	42	51.8	0.298591	0.00314	0.12018	0.27455	47	53.2	0.807	0.418748	0.1335	0.0022		26.2	51.8	53.2	0.592523	0.298591	0.807	0.415	0.27455	0.1335	-0.739167	0.244219	0.282693	-6.20572	-7.19442	-5.76002	-6.71948	-7.31552	-8.35575	0.00794015	0.0388207	0.0077511	0.0380232
ECHD1_HUMAN	Ethylmalonyl-CoA decarboxylase OS=Homo sapiens GN=ECHDC1 PE=1 SV=2	ECHDC1;	8	33	80.52	p06108;p22040;p23701;p25060;p25839;p25840;p28958;p33703;	Q9NTX5;		33.774	74.12	29.2305	18.714	41.1105	26.4209	61.928	59.0447	31.0606	23.4076	29.5112	21.9115	89.899	21.0824	23.7943	17.7515	33.84	21.7711		74.12	61.928	89.899	29.2305	31.0606	23.7943	41.1105	29.5112	33.84	-0.0230869	-0.282359	0.255355	-1.36547	-1.27786	-1.66233	-0.873441	-1.35169	-1.15422	0.00486769	0.0288754	0.00992127	0.044164
ESTD_HUMAN	S-formylglutathione hydrolase OS=Homo sapiens GN=ESD PE=1 SV=2	ESD;	7	43	158.81	p00878;p03277;p16811;p28646;p30213;p33288;p33289;	P10768;		229.18	211.561	99.595	91.4748	70.99	64.4429	234.731	244.131	108.761	99.2316	71.129	63.481	177.646	216.76	86.0553	85.9207	97.7015	75.9521		229.18	244.131	216.76	99.595	108.761	86.0553	70.99	71.129	97.7015	-0.00530135	0.0858709	-0.085681	-1.20764	-1.08063	-1.41845	-1.69609	-1.69327	-1.23533	0.000214437	0.00673667	0.00022709	0.00718556
HEMH_HUMAN	Ferrochelatase, mitochondrial OS=Homo sapiens GN=FECH PE=1 SV=2	FECH;	2	2	29.86	p15439;p37288;	P22830;		16.3007	28.78	4.28052	6.49	7.53	9.96	28.43	29.19	12.49	11.14	6.88	13.42	22.6	4.595	8	5.34	15.47	15.09		28.78	29.19	22.6	6.49	12.49	8	9.96	13.42	15.47	0.0997863	0.120194	-0.248957	-2.04899	-1.10451	-1.74721	-1.43106	-1.0009	-0.795807	0.00306094	0.0229943	0.00647856	0.0339281
HEM2_HUMAN	Delta-aminolevulinic acid dehydratase OS=Homo sapiens GN=ALAD PE=1 SV=1	ALAD;	2	15	79.58	p00939;p03542;	P13716;		8.53	7.59	4.26	4.43	4.42	3.56	6.99	6.92	5.65	4.75	3.45	2.168	6.51	4.7	4.41	4.75	4.53	3.97		8.53	6.99	6.51	4.43	5.65	4.75	4.42	3.45	4.53	0.216111	-0.0711426	-0.173778	-0.729128	-0.378184	-0.628508	-0.732389	-1.08984	-0.696924	0.0278232	0.0835208	0.0101034	0.0445353
MSI1H_HUMAN	RNA-binding protein Musashi homolog 1 OS=Homo sapiens GN=MSI1 PE=1 SV=1	MSI1;	4	11	242.55	p08338;p10783;p10784;p22821;	O43347;		14.2	15.76	4.319	3.24176	3.622	2.60688	11.78	10.826	2.544	2.34857	1.89218	2.10055	7.05038	9.87	4.863	4.08375	0.2635	0.8842		15.76	11.78	9.87	4.319	2.544	4.863	3.622	2.10055	0.8842	0.337806	-0.0821219	-0.337339	-1.52969	-2.29329	-1.35854	-1.7836	-2.56962	-3.81794	0.0102139	0.0450566	0.00575402	0.0319442
NDUA7_HUMAN	NADH dehydrogenase [ubiquinone] 1 alpha subcomplex subunit 7 OS=Homo sapiens GN=NDUFA7 PE=1 SV=3	NDUFA7;	2	5	44	p01930;p21527;	O95182;		7.59	5.58	4.77052	3.655	2.82054	2.12088	5.99	3.23065	2.80059	2.17157	2.87118	1.88155	8.71	6.43	3.22333	3.236	1.3715	1.503		7.59	5.99	8.71	4.77052	2.80059	3.236	2.82054	2.87118	1.503	0.0307377	-0.310806	0.229311	-0.639215	-1.40763	-1.19915	-1.39739	-1.37172	-2.30552	0.0180436	0.0643144	0.00517432	0.0295022
CO4A1_HUMAN	Collagen alpha-1(IV) chain OS=Homo sapiens GN=COL4A1 PE=1 SV=3	COL4A1;	3	22	74.41	p01152;p01153;p13274;	P02462;		14.601	7.331	11.048	6.79	6.602	5.023	14.51	8.97	10.856	8.536	6.655	5.113	8.844	12.834	5.473	5.72	6.25	6.278		14.601	14.51	12.834	11.048	10.856	5.72	6.602	6.655	6.278	0.0625308	0.0535112	-0.123565	-0.339751	-0.365044	-1.28945	-1.08256	-1.07103	-1.15516	0.0601357	0.141183	0.000218774	0.00716774
FKBP5_HUMAN	Peptidyl-prolyl cis-trans isomerase FKBP5 OS=Homo sapiens GN=FKBP5 PE=1 SV=2	FKBP5;	3	3	32.61	p23926;p33525;p36448;	Q13451;		5.233	6.304	2.33352	3.526	0.869542	0.584884	4.669	4.692	0.829591	0.04674	0.94018	0.2101	5.222	7.1	0.985	1.533	0.125	0.2092		6.304	4.692	7.1	3.526	0.829591	1.533	0.869542	0.94018	0.2092	0.0636311	-0.362433	0.235183	-0.774604	-2.86216	-1.97628	-2.79431	-2.68163	-4.84968	0.0192977	0.0667176	0.00198482	0.0170426
LUZP1_HUMAN	Leucine zipper protein 1 OS=Homo sapiens GN=LUZP1 PE=1 SV=2	LUZP1;	8	29	105.94	p02477;p02527;p06363;p13890;p15101;p15753;p25174;p35290;	Q86V48;		15.703	23.28	9.587	14.3428	11.0585	13.0318	21.656	21.441	12.9616	17.912	10.7312	14.952	23.556	21.3004	11.5037	14.2555	7.161	10.1852		23.28	21.656	23.556	14.3428	17.912	14.2555	13.0318	14.952	10.1852	0.0281181	-0.0762062	0.0451216	-0.67065	-0.350047	-0.679455	-0.80894	-0.610635	-1.1645	0.00547752	0.0308893	0.00256676	0.0194062
SQSTM_HUMAN	Sequestosome-1 OS=Homo sapiens GN=SQSTM1 PE=1 SV=1	SQSTM1;	4	14	191.4	p03498;p04254;p24650;p25307;	Q13501;		11.385	10.857	10.375	6.38076	4.33454	6.22088	10.94	11.631	6.285	6.638	5.06518	5.66255	13.911	15.0709	6.56333	5.728	5.9745	5.4441		11.385	11.631	15.0709	10.375	6.638	6.56333	6.22088	5.66255	5.9745	-0.157197	-0.126357	0.247432	-0.29122	-0.935511	-0.951832	-1.02914	-1.16481	-1.08744	0.0491557	0.122071	0.00494071	0.0290054
TKT_HUMAN	Transketolase OS=Homo sapiens GN=TKT PE=1 SV=3	TKT;	37	421	926.51	p00787;p02871;p03134;p03246;p08017;p08018;p11102;p11219;p13199;p14434;p14720;p14721;p15043;p15751;p15752;p16822;p16823;p16980;p18198;p18199;p19145;p19146;p19147;p19482;p22537;p23306;p25007;p25008;p25009;p25469;p25470;p28544;p30197;p30198;p32032;p32033;p33994;	P29401;		2748.04	2940.08	1550.94	1682.49	1461.04	1525.15	2632.17	2735.23	1560.37	1565.98	1517.01	1669.69	2958.31	3004.6	1841.41	1867.94	1269.26	1253.02		2940.08	2735.23	3004.6	1682.49	1565.98	1867.94	1525.15	1669.69	1269.26	0.0231367	-0.0810547	0.0544557	-0.782118	-0.885649	-0.631265	-0.923762	-0.793134	-1.18873	0.00057867	0.00967252	0.00059282	0.00959832
PUS7_HUMAN	Pseudouridylate synthase 7 homolog OS=Homo sapiens GN=PUS7 PE=1 SV=2	PUS7;	3	5	28.28	p09098;p15337;p18377;	Q96PZ0;		6.73	9.01	2.591	3.981	2.318	2.728	5.94	7.56	1.67359	2.721	3.202	3.429	9.05	12.42	3.429	4.185	0.7235	1.4971		9.01	7.56	12.42	3.981	2.721	4.185	2.728	3.429	1.4971	-0.100994	-0.354135	0.362072	-1.27939	-1.82838	-1.20729	-1.82468	-1.49473	-2.69035	0.0162336	0.0598633	0.0100561	0.0444735
FKBP8_HUMAN	Peptidyl-prolyl cis-trans isomerase FKBP8 OS=Homo sapiens GN=FKBP8 PE=1 SV=2	FKBP8;	4	21	253.68	p11916;p29944;p30528;p33949;	Q14318;		20.79	21.954	8.936	8.33076	7.358	7.33088	18.09	18.7507	4.44059	6.40157	5.89118	6.29155	19.1404	25.6	7.83333	7.366	4.813	5.5471		21.954	18.7507	25.6	8.936	6.40157	7.83333	7.358	6.29155	5.5471	-0.00966379	-0.237207	0.211996	-1.30645	-1.78765	-1.49645	-1.58676	-1.81266	-1.99434	0.00242538	0.0202991	0.00155321	0.0150623
VPS28_HUMAN	Vacuolar protein sorting-associated protein 28 homolog OS=Homo sapiens GN=VPS28 PE=1 SV=1	VPS28;	2	16	115.59	p18058;p36257;	Q9UK41;		24.97	31.45	13.3	12.24	11.7	12.08	24.83	26.28	26.29	13.27	10.82	12.83	35.77	36.65	15.76	14.39	13.46	12.13		31.45	26.28	36.65	13.3	26.29	15.76	12.08	12.83	13.46	-0.000458654	-0.259553	0.220295	-1.24209	-0.259005	-0.997251	-1.3809	-1.294	-1.22484	0.0593713	0.139948	0.00347868	0.0235894
VAT1L_HUMAN	Synaptic vesicle membrane protein VAT-1 homolog-like OS=Homo sapiens GN=VAT1L PE=1 SV=2	VAT1L;	7	15	69.17	p03063;p14679;p15580;p18920;p19483;p23657;p28373;	Q9HCJ6;		35.9907	44.99	15.4306	6.58405	0.33471	8.13554	32.478	35.75	4.86706	15.0383	9.63652	6.8691	45.13	49.07	4.61832	7.16824	3.2465	8.4655		44.99	35.75	49.07	15.4306	15.0383	7.16824	8.13554	9.63652	8.4655	0.0562372	-0.275424	0.181474	-1.48758	-1.52473	-2.59368	-2.41106	-2.16678	-2.3537	0.00299254	0.0228016	0.000959307	0.0117864
SLTM_HUMAN	SAFB-like transcription modulator OS=Homo sapiens GN=SLTM PE=1 SV=2	SLTM;	4	8	26.69	p06858;p09985;p27393;p30743;	Q9NWH9;		14.9306	25.07	10.8835	9	11.607	2.26177	15.501	22.64	10.7315	2.91314	7.32236	4.75055	18.5404	16.9909	10.5033	8.57075	3.11	2.6122		25.07	22.64	18.5404	10.8835	10.7315	10.5033	11.607	7.32236	3.11	0.182996	0.0359077	-0.252295	-1.02082	-1.04112	-1.07212	-0.927971	-1.59259	-2.82798	0.00397593	0.0260635	0.0090059	0.0412794
PAXI_HUMAN	Paxillin OS=Homo sapiens GN=PXN PE=1 SV=3	PXN;	14	54	224.73	p05636;p05651;p09181;p11997;p11998;p15452;p16441;p17143;p17144;p19198;p27911;p31028;p31029;p32434;	P49023;		117.72	94.114	29.645	29.9828	26.2816	37.8577	92.379	94.143	24.1018	24.2434	27.544	33.0131	108.46	118.728	25.8727	32.3747	15.912	29.5995		117.72	94.143	118.728	29.9828	24.2434	32.3747	37.8577	33.0131	29.5995	0.0952717	-0.227158	0.107577	-1.87788	-2.18442	-1.76714	-1.54143	-1.73897	-1.89644	0.00063292	0.00998211	0.00079138	0.0108736
MYEF2_HUMAN	Myelin expression factor 2 OS=Homo sapiens GN=MYEF2 PE=1 SV=3	MYEF2;	9	32	275	p00749;p10263;p10809;p14243;p19174;p22915;p24499;p33327;p33475;	Q9P2K5;		58.545	72.87	23.9105	28.2598	40.3701	26.9227	55.25	67.28	24.6276	22.0647	21.1725	33.9806	67.72	77.4	24.0903	23.8297	23.2645	22.9972		72.87	67.28	77.4	28.2598	24.6276	24.0903	40.3701	33.9806	23.2645	0.00701238	-0.108135	0.094021	-1.35956	-1.55804	-1.58986	-0.845026	-1.0936	-1.64018	0.000127535	0.00562591	0.00230049	0.0187458
NT5D2_HUMAN	5'-nucleotidase domain-containing protein 2 OS=Homo sapiens GN=NT5DC2 PE=1 SV=1	NT5DC2;	2	7	106.21	p23380;p25961;	Q9H857;		4.51	4.23	0.913	1.367	1.518	1.38	3.55	3.97	0.443591	0.978	1.986	1.084	4.07	4.51	1.568	0.99	1.399	1.13		4.51	3.97	4.51	1.367	0.978	1.568	1.518	1.986	1.399	0.0587604	-0.125228	0.0587604	-1.66335	-2.14646	-1.46544	-1.5122	-1.1245	-1.62997	0.000266453	0.00727106	0.000445965	0.00846756
UCK2_HUMAN	Uridine-cytidine kinase 2 OS=Homo sapiens GN=UCK2 PE=1 SV=1	UCK2;	3	3	31.86	p11850;p16096;p18854;	Q9BZX2;		13.67	18.044	6.432	7.765	5.63054	2.973	15.23	15.63	7.51059	7.936	5.95118	8.784	15.8404	17.98	8.02333	9.31	6.3315	6.1011		18.044	15.63	17.98	7.765	7.936	9.31	5.63054	8.784	6.3315	0.0676016	-0.1396	0.0624754	-1.14886	-1.11743	-0.887064	-1.61257	-0.970968	-1.4433	0.000679144	0.0102623	0.0011562	0.0128438
SPSY_HUMAN	Spermine synthase OS=Homo sapiens GN=SMS PE=1 SV=2	SMS;	18	116	391.81	p10390;p10391;p11497;p13286;p13287;p16250;p16251;p17330;p19481;p22060;p22061;p22397;p23592;p23593;p24105;p27616;p30563;p37333;	P52788;		303.69	351.98	99.013	92.7073	71.6607	80.3757	242.931	274.23	83.6244	85.1017	92.2597	100.955	329.247	355.118	112.509	119.86	46.1755	66.4624		351.98	274.23	355.118	99.013	85.1017	119.86	80.3757	100.955	66.4624	0.105721	-0.254387	0.118526	-1.72408	-1.94251	-1.44843	-2.02494	-1.69606	-2.29916	0.00134085	0.0142514	0.000985412	0.0120196
TENS3_HUMAN	Tensin-3 OS=Homo sapiens GN=TNS3 PE=1 SV=2	TNS3;	2	7	128.6	p12715;p14446;	Q68CZ2;		8.54	4.919	7.31	4.35	4.44	4.48	9.12	5.395	2.4	4.73	5.21	5.69	8.3	7.72	3.95	5.94	3.255	4.5		8.54	9.12	8.3	7.31	4.73	5.94	4.48	5.69	4.5	-0.0190199	0.0757778	-0.0601446	-0.243385	-0.871416	-0.542793	-0.949757	-0.604827	-0.943331	0.0274575	0.0830805	0.00130107	0.0136554
PGRC1_HUMAN	Membrane-associated progesterone receptor component 1 OS=Homo sapiens GN=PGRMC1 PE=1 SV=3	PGRMC1;	6	29	57.47	p04008;p08750;p10487;p11297;p14916;p27432;	O00264;		239.63	258.57	120.331	122.298	120.481	112.311	216.33	256.97	99.673	118.762	114.361	118.552	247.69	239.07	98.8133	102.97	125.211	143.411		258.57	256.97	247.69	122.298	118.762	102.97	120.481	118.552	143.411	0.0233995	0.0144446	-0.0386198	-1.05675	-1.09909	-1.30493	-1.07836	-1.10164	-0.826999	3.39344e-05	0.00456093	0.000126932	0.00638074
RL7A_HUMAN	60S ribosomal protein L7a OS=Homo sapiens GN=RPL7A PE=1 SV=2	RPL7A;	22	201	778	p01116;p01117;p01118;p13447;p17331;p17332;p17392;p17492;p19728;p23981;p26984;p26985;p30584;p30585;p30586;p31684;p31685;p32712;p32713;p34695;p34696;p35501;	P62424;		1117.52	1255.76	311.66	320.442	450.55	431.869	1217.39	1235.55	502.285	568.726	493.08	521.008	1175.85	1134.51	274.892	293.76	572.16	542.086		1255.76	1235.55	1175.85	320.442	568.726	293.76	450.55	521.008	572.16	0.0388601	0.0154527	-0.0559967	-1.93157	-1.1039	-2.05699	-1.43994	-1.23032	-1.09521	0.000801151	0.0109311	7.71494e-05	0.00558809
ERI1_HUMAN	3'-5' exoribonuclease 1 OS=Homo sapiens GN=ERI1 PE=1 SV=3	ERI1;	2	3	27.06	p09229;p23147;	Q8IV48;		7.48	3.83	4.11	3.039	4.6	2.179	4.03097	6.93	4.29	3.24	3.23	2.08155	6.75	6.49	4.56	1.52075	3.42	1.842		7.48	6.93	6.75	4.11	4.29	4.56	4.6	3.23	3.42	0.084733	-0.0254499	-0.0634177	-0.779167	-0.717328	-0.629271	-0.616671	-1.12677	-1.04431	0.000432972	0.00857022	0.00236371	0.0188436
E2AK2_HUMAN	Interferon-induced, double-stranded RNA-activated protein kinase OS=Homo sapiens GN=EIF2AK2 PE=1 SV=2	EIF2AK2;	6	22	85.6937	p04088;p04089;p08766;p14193;p17926;p37030;	P19525;		29.66	29.51	9.709	14.449	8.306	11.5529	20.16	25.28	6.442	12.412	12.786	12.721	27.67	32.65	11.6933	8.4555	5.165	7.2382		29.66	25.28	32.65	14.449	12.412	11.6933	11.5529	12.786	7.2382	0.0227149	-0.207807	0.161279	-1.01483	-1.23407	-1.32012	-1.33755	-1.19124	-2.0121	0.00205014	0.0182521	0.00236489	0.0188436
RL15_HUMAN	60S ribosomal protein L15 OS=Homo sapiens GN=RPL15 PE=1 SV=2	RPL15;	14	69	313.564	p03565;p09128;p10305;p24745;p25088;p25999;p26000;p26480;p26481;p27659;p27660;p29168;p34199;p36639;	P61313;		380.55	376.631	115.229	104.492	107.052	94.2327	294.632	345.591	152.051	156.447	100.057	108.872	307.561	291.22	138.716	149.023	132.741	143.602		380.55	345.591	307.561	115.229	156.447	149.023	107.052	108.872	143.602	0.143299	0.00428138	-0.163914	-1.58028	-1.13911	-1.20925	-1.68647	-1.66215	-1.26271	0.00114712	0.0128683	0.000748047	0.01055
MTA1_HUMAN	Metastasis-associated protein MTA1 OS=Homo sapiens GN=MTA1 PE=1 SV=2	MTA1;	5	15	418.9	p04407;p20768;p30225;p31414;p37007;	Q13330;		55.58	49.2906	23.3605	27.4408	19.7925	26.9599	41.051	46.8007	19.2506	23.9746	25.0312	23.4575	54.3904	47.0604	23.5333	18.7715	27.323	28.3033		55.58	46.8007	54.3904	27.4408	23.9746	23.5333	26.9599	25.0312	28.3033	0.0889412	-0.159096	0.0577269	-0.929304	-1.12412	-1.15092	-0.95481	-1.0619	-0.884654	0.000826915	0.0112303	0.000934843	0.011664
RL6_HUMAN	60S ribosomal protein L6 OS=Homo sapiens GN=RPL6 PE=1 SV=3	RPL6;	14	125	237.28	p01348;p02859;p09991;p13016;p13179;p13180;p13181;p13797;p30107;p30108;p33957;p33958;p36313;p37373;	Q02878;		793.981	752.41	192.446	165.461	313.408	221.98	758.01	619.82	277.527	414.977	374.321	280.916	558.51	673.288	181.23	193.959	372.91	291.619		793.981	758.01	673.288	192.446	414.977	193.959	313.408	374.321	372.91	0.0981523	0.0312653	-0.139728	-1.9465	-0.837922	-1.9352	-1.24291	-0.986675	-0.992124	0.00445255	0.0277209	0.000695512	0.0102014
PCAT1_HUMAN	Lysophosphatidylcholine acyltransferase 1 OS=Homo sapiens GN=LPCAT1 PE=1 SV=2	LPCAT1;	3	9	49.93	p20742;p23612;p30571;	Q8NF37;		9.93065	11.13	2.17852	3.51	3.38054	3.75088	8.2	9.28	1.38559	1.64257	3.80118	4.12155	11.13	11.99	1.747	2.27375	2.2075	1.7951		11.13	9.28	11.99	3.51	1.64257	2.27375	3.75088	4.12155	2.2075	0.0434223	-0.218835	0.1508	-1.62149	-2.717	-2.24789	-1.52573	-1.38977	-2.29055	0.00101084	0.0123748	0.00168654	0.0156727
GFPT2_HUMAN	Glutamine--fructose-6-phosphate aminotransferase [isomerizing] 2 OS=Homo sapiens GN=GFPT2 PE=1 SV=3	GFPT2;	7	26	222.14	p01360;p03459;p06813;p06934;p08057;p30583;p33715;	O94808;		14.4013	29.8276	8.24252	18.632	8.65754	14.869	20.001	34.9407	13.442	18.303	11.613	15.663	34.44	38.772	12.5	21.7	19.981	20.958		29.8276	34.9407	38.772	18.632	18.303	21.7	14.869	15.663	20.958	-0.210508	0.0177488	0.167857	-0.889375	-0.915078	-0.669463	-1.21485	-1.1398	-0.719657	0.00595946	0.032495	0.00573351	0.0319077
LFTY1_HUMAN	Left-right determination factor 1 OS=Homo sapiens GN=LEFTY1 PE=2 SV=1	LEFTY1; LEFTY2;	5	13	274.08	p00497;p03473;p06740;p25773;p35966;	O75610; O00292;		30.796	45.99	15.211	6.49076	5.46308	2.60877	41.21	22.55	17.7536	3.14471	7.50236	3.56955	35.83	33.47	4.46933	4.1763	7.023	10.7322		45.99	41.21	35.83	15.211	17.7536	4.46933	5.46308	7.50236	10.7322	0.165344	0.00701872	-0.194808	-1.43086	-1.20786	-3.19785	-2.90819	-2.45056	-1.93403	0.00472571	0.0284951	0.000562192	0.00929121
1C04_HUMAN	HLA class I histocompatibility antigen, Cw-4 alpha chain OS=Homo sapiens GN=HLA-C PE=1 SV=1	HLA-C; HLA-C; HLA-C; HLA-B;	2	12	155.93	p08786;p22809;	Q29865; P30510; P30504; Q29718;		4.85	4.489	1.01052	1.80076	2.352	0.61	3.85	4.23	1.06059	0.77457	1.20118	0.37055	5.5	4.84	0.76933	0.807748	1.538	1.2411		4.85	4.23	5.5	1.80076	1.06059	0.807748	2.352	1.20118	1.538	-0.00297157	-0.200299	0.178475	-1.43235	-2.19609	-2.58898	-1.04707	-2.0165	-1.6599	0.00153198	0.0154436	0.00322232	0.0223468
NOLC1_HUMAN	Nucleolar and coiled-body phosphoprotein 1 OS=Homo sapiens GN=NOLC1 PE=1 SV=2	NOLC1;	9	85	119.22	p02062;p10155;p15916;p17022;p20938;p29432;p32570;p32616;p32617;	Q14978;		167.6	177.2	88.32	63.8966	79.3	91.669	164.65	155.09	73.15	65.7886	61.5602	74.3915	190.94	156.544	90.97	111.22	63.508	50.2311		177.2	164.65	190.94	88.32	73.15	111.22	91.669	74.3915	63.508	-0.0032259	-0.109202	0.104515	-1.00779	-1.27967	-0.675188	-0.954099	-1.25539	-1.48359	0.00295537	0.0227744	0.00082766	0.0111119
CATL2_HUMAN	Cathepsin L2 OS=Homo sapiens GN=CTSV PE=1 SV=2	CTSL2;	7	23	94.28	p02827;p07673;p22246;p22422;p22985;p25029;p28542;	O60911;		59.97	50.24	21.39	15.9408	16.7485	10.988	52.81	45.98	27.2906	23.28	11.7142	12.7475	45.54	42.93	11.6183	14.047	19.9095	10.3842		59.97	52.81	45.54	21.39	27.2906	14.047	16.7485	12.7475	19.9095	0.184432	0.00100203	-0.212675	-1.30287	-0.951405	-1.90955	-1.65577	-2.04959	-1.40635	0.00489478	0.0289785	0.00145531	0.0145917
CE170_HUMAN	Centrosomal protein of 170 kDa OS=Homo sapiens GN=CEP170 PE=1 SV=1	CEP170P1; CEP170;	5	13	218.83	p02618;p04620;p05326;p29965;p32044;	Q96L14; Q5SW79;		37.96	22.8506	16.5665	11.0458	10.1431	8.31577	27.451	32.38	11.0112	10.694	9.25618	8.9631	24.078	29.78	11.67	9.7285	13.401	11.6652		37.96	32.38	29.78	16.5665	11.0112	11.67	10.1431	9.25618	13.401	0.185784	-0.0435928	-0.164352	-1.01042	-1.59973	-1.51589	-1.7182	-1.85021	-1.31636	0.00243782	0.0203292	0.00118116	0.0129773
TWF2_HUMAN	Twinfilin-2 OS=Homo sapiens GN=TWF2 PE=1 SV=2	TWF2; TWF1;	6	25	138	p03813;p08094;p13205;p16754;p35438;p36555;	Q6IBS0; Q12792;		40.2507	32.045	18.731	11.4528	16.9875	11.6318	36.623	31.236	18.7506	12.1631	15.0912	14.3131	32.37	35.77	13.554	13.5315	12.5435	11.8022		40.2507	36.623	35.77	18.731	18.7506	13.554	16.9875	15.0912	12.5435	0.10028	-0.0359816	-0.0699815	-1.0033	-1.0018	-1.47001	-1.14425	-1.31503	-1.58179	0.000743846	0.0105286	0.000272551	0.00743002
ES8L2_HUMAN	Epidermal growth factor receptor kinase substrate 8-like protein 2 OS=Homo sapiens GN=EPS8L2 PE=1 SV=2	EPS8L2;	4	6	121.26	p02448;p17739;p29661;p33536;	Q9H6S3;		8.244	5.99063	0.452569	1.17343	0.584084	1.53588	7.569	7.396	1.41318	2.55257	0.63736	1.1331	7.15238	8.854	1.02999	0.945244	0.3345	0.1313		8.244	7.569	8.854	1.17343	2.55257	1.02999	1.53588	1.1331	0.3345	0.00379664	-0.119445	0.106782	-2.80882	-1.6876	-2.99692	-2.42048	-2.85927	-4.61947	0.000407647	0.00857022	0.000146909	0.00661673
NDUS4_HUMAN	NADH dehydrogenase [ubiquinone] iron-sulfur protein 4, mitochondrial OS=Homo sapiens GN=NDUFS4 PE=1 SV=1	NDUFS4;	3	19	68.99	p18149;p22752;p30318;	O43181;		22.5806	31.65	13.79	15.48	13.34	14.516	30.2	36.85	15.04	21.22	13.27	16.185	27.55	35.34	17.46	22.31	18.47	20.55		31.65	36.85	35.34	15.48	21.22	22.31	14.516	16.185	20.55	-0.129122	0.0903367	0.0299742	-1.16092	-0.705903	-0.633637	-1.25368	-1.09667	-0.752189	0.00468223	0.0283399	0.00178462	0.0160588
PLIN2_HUMAN	Perilipin-2 OS=Homo sapiens GN=PLIN2 PE=1 SV=2	PLIN2;	17	45	651.54	p03723;p05302;p08367;p13046;p17418;p18545;p18546;p20806;p22462;p23217;p24559;p28757;p28758;p30077;p30247;p31250;p31251;	Q99541;		168.641	178.869	10.2992	9.58763	12.9013	15.9163	130.28	138.321	8.4485	5.33184	12.6828	9.6886	211.32	216.71	15.7286	16.648	11.13	13.9788		178.869	138.321	216.71	10.2992	8.4485	16.648	15.9163	12.6828	13.9788	0.00729726	-0.36359	0.28416	-4.111	-4.39677	-3.41819	-3.48303	-3.81066	-3.67029	0.00187441	0.0175394	0.00194187	0.0168038
PDYN_HUMAN		PDYN;	2	9	31.54	p21442;p21443;	P01213;		47.61	55.66	16.42	21.23	24.49	25.05	38.31	40.33	20.16	24.16	21.48	25.2	44.29	51.53	19.43	21.7	21.06	18.04		55.66	40.33	51.53	21.23	24.16	21.7	25.05	25.2	21.06	0.178765	-0.286023	0.0675364	-1.21177	-1.02526	-1.18018	-0.973066	-0.964452	-1.22337	0.00455746	0.0280442	0.00600992	0.0324381
AK1BA_HUMAN	Aldo-keto reductase family 1 member B10 OS=Homo sapiens GN=AKR1B10 PE=1 SV=2	AKR1B10;	5	67	113.3	p06078;p20164;p23288;p25207;p25208;	O60218;		118.25	156.22	58.19	73.07	67.27	66.67	141.69	149.19	75.06	92.13	56.52	76.85	145.92	135.18	61.85	83.19	82.82	85.19		156.22	149.19	145.92	73.07	92.13	83.19	67.27	76.85	85.19	0.054359	-0.0120693	-0.0440425	-1.04187	-0.707477	-0.854738	-1.16119	-0.969103	-0.820464	0.000423401	0.00857022	0.00024874	0.00719091
FDFT_HUMAN	Squalene synthase OS=Homo sapiens GN=FDFT1 PE=1 SV=1	FDFT1;	11	52	439.94	p01556;p02101;p03367;p06481;p13428;p16687;p18821;p22709;p22889;p36809;p37060;	P37268;		91.44	101.17	17.8786	20.8409	17.2216	25.2968	74.264	68.807	11.9708	19.8636	24.56	28.9381	95.1	85.162	22.7345	24.6225	15.393	19.1613		101.17	74.264	95.1	20.8409	19.8636	24.6225	25.2968	28.9381	19.1613	0.165934	-0.280112	0.0766698	-2.11336	-2.18265	-1.8728	-1.83382	-1.63981	-2.23458	0.00116919	0.013066	0.00159862	0.0152259
ERC2_HUMAN	E3 ubiquitin-protein ligase HERC2 OS=Homo sapiens GN=HERC2 PE=1 SV=2	HERC2;	2	2	26.23	p07162;p35567;	O95714;		120.26	114.001	54.258	50.7008	56.46	47.8009	80.281	106.001	72.759	77.1016	57.31	69.1015	113	125	69.968	61.6007	54.21	55.7011		120.26	106.001	125	54.258	77.1016	69.968	56.46	69.1015	55.7011	0.0385756	-0.143508	0.0943519	-1.10967	-0.602749	-0.742814	-1.05228	-0.760791	-1.0718	0.00482082	0.0287291	0.00139054	0.014253
RL24_HUMAN	60S ribosomal protein L24 OS=Homo sapiens GN=RPL24 PE=1 SV=1	RPL24;	7	68	195.36	p01387;p01388;p03268;p03269;p26166;p33139;p33371;	P83731;		377.21	420.53	85.461	180.021	108.659	153.658	385.02	401.34	188.85	279.322	141.654	181.322	462.66	496.383	121.403	161.881	148.471	192.776		420.53	401.34	496.383	180.021	279.322	161.881	153.658	181.322	192.776	-0.0633842	-0.130768	0.175861	-1.28743	-0.653666	-1.44066	-1.51587	-1.27704	-1.18867	0.00758237	0.0376679	0.00108379	0.0123132
RL13_HUMAN	60S ribosomal protein L13 OS=Homo sapiens GN=RPL13 PE=1 SV=4	RPL13;	9	123	365.66	p10837;p17910;p17911;p17912;p19488;p24089;p29943;p31187;p32770;	P26373;		1022.21	877.574	463.741	471.366	478.591	479.06	858.051	896.109	639.78	711.633	479.73	497.82	809.42	890.12	438.15	476.354	468.138	488.835		1022.21	896.109	890.12	471.366	711.633	476.354	479.06	497.82	488.835	0.126886	-0.0630598	-0.0727342	-0.989886	-0.395601	-0.9747	-0.966528	-0.91111	-0.937386	0.0132025	0.0522772	0.000499037	0.00885943
Z280C_HUMAN	Zinc finger protein 280C OS=Homo sapiens GN=ZNF280C PE=1 SV=1	ZNF280C;	3	3	30.55	p09332;p12583;p29854;	Q8ND82;		8.012	8.11	4.337	2.10876	0.308084	2.27688	8.002	6.207	0.309182	2.05557	4.35018	0.5811	10.54	8.48	3.176	3.766	0.186	0.3922		8.11	8.002	10.54	4.337	2.05557	3.766	2.27688	4.35018	0.3922	-0.131507	-0.150849	0.246594	-1.03451	-2.11167	-1.23818	-1.96415	-1.03013	-4.50155	0.00692159	0.035842	0.00976623	0.0437059
LN28A_HUMAN	Protein lin-28 homolog A OS=Homo sapiens GN=LIN28A PE=1 SV=1	LIN28A;	11	127	357.38	p00050;p00051;p00076;p01105;p01106;p02380;p03573;p06177;p06525;p22868;p35192;	Q9H9Z2;		526.481	502.56	260.22	231.123	237.611	212.842	457.41	457.48	211.765	209.826	218.19	236.7	484.97	559.03	195.003	220.839	120.635	115.559		526.481	457.48	559.03	260.22	211.765	220.839	237.611	236.7	120.635	0.0336856	-0.168986	0.120231	-0.982963	-1.28023	-1.2197	-1.11409	-1.11964	-2.09205	0.00106127	0.0124779	0.00298418	0.0212736
MTAP_HUMAN	S-methyl-5'-thioadenosine phosphorylase OS=Homo sapiens GN=MTAP PE=1 SV=2	MTAP;	12	83	232.29	p00733;p06213;p06214;p08311;p12156;p12224;p14257;p14258;p25148;p26059;p37270;p37271;	Q13126;		250.947	307.12	141.285	142.962	142.796	156.881	280.18	304.11	162.262	169.738	144.55	142.613	258.45	242.13	145.077	123.676	193.355	194.483		307.12	304.11	258.45	142.962	169.738	145.077	156.881	144.55	194.483	0.0832797	0.0690705	-0.165635	-1.01989	-0.772213	-0.998707	-0.885853	-1.00395	-0.575878	0.00156575	0.0156229	0.00460508	0.0277154
ZC3HE_HUMAN	Zinc finger CCCH domain-containing protein 14 OS=Homo sapiens GN=ZC3H14 PE=1 SV=1	ZC3H14;	6	16	127.18	p01364;p21378;p29724;p30234;p31021;p32156;	Q6PJT7;		12.292	34.12	14.602	16.752	14.475	17.365	14.288	33.53	11.378	16.4986	15.8952	15.872	36.99	42.29	15.146	18.178	9.7495	16.6911		34.12	33.53	42.29	16.752	16.4986	18.178	17.365	15.8952	16.6911	-0.103064	-0.128229	0.206635	-1.12935	-1.15134	-1.01149	-1.0775	-1.20509	-1.1346	0.00246399	0.0204549	0.0021977	0.0181642
ALAT2_HUMAN	Alanine aminotransferase 2 OS=Homo sapiens GN=GPT2 PE=1 SV=1	GPT2;	2	2	40.36	p12503;p15031;	Q8TD30;		5.01	6.68	0.251523	0.001526	0.543542	0.443	4.24	2.84065	0.001182	0.00314	0.18118	0.23255	6.74	6.43	0.48333	0.001496	0.003	0.3241		6.68	4.24	6.74	0.251523	0.00314	0.48333	0.543542	0.23255	0.3241	0.182397	-0.473387	0.195298	-4.54869	-10.8725	-3.60637	-3.43699	-4.66184	-4.18294	0.00250527	0.0206729	0.00263846	0.0197447
AK1BF_HUMAN	Aldo-keto reductase family 1 member B15 OS=Homo sapiens GN=AKR1B15 PE=1 SV=2	AKR1B1; AKR1B15;	2	21	142.78	p01675;p32084;	P15121; C9JRZ8;		134.2	109.59	63.07	63.43	64.45	60.44	148.8	122.8	65.8	72.8	56.29	53.92	103.08	130.61	61.37	66.51	65.02	71.1		134.2	148.8	130.61	63.43	72.8	66.51	64.45	56.29	71.1	-0.0389239	0.110066	-0.0780432	-1.12007	-0.921298	-1.05167	-1.09706	-1.29236	-0.955387	0.000346904	0.00807059	0.000459965	0.00855235
LMO7_HUMAN	LIM domain only protein 7 OS=Homo sapiens GN=LMO7 PE=1 SV=3	LMO7;	3	7	30.43	p16399;p28695;p32059;	Q8WWI1;		67.2013	87.2246	19.227	21.234	21.05	20.0979	74.9511	82.9013	24.391	34.182	23.44	24.5906	94.13	104.194	17.934	22.202	21.731	22.9431		87.2246	82.9013	104.194	21.234	34.182	22.202	21.05	24.5906	22.9431	-0.0680918	-0.141433	0.188379	-2.10645	-1.41959	-2.04214	-2.11901	-1.89472	-1.99477	0.00105267	0.0124499	0.000478215	0.00871332
SHLB1_HUMAN	Endophilin-B1 OS=Homo sapiens GN=SH3GLB1 PE=1 SV=1	SH3GLB1;	4	9	25.79	p11280;p15923;p17571;p23986;	Q9Y371;		41.42	42.27	15.6205	17.8608	12.8705	14.3009	17.881	42.87	16.0406	21.5116	15.2212	17.6015	17.8904	45.37	17.5633	16.4107	20.8815	17.8411		42.27	42.87	45.37	17.8608	21.5116	17.5633	14.3009	17.6015	20.8815	-0.0414918	-0.0211575	0.0606127	-1.28433	-1.01601	-1.30856	-1.60502	-1.30542	-1.0589	0.000101848	0.00537202	0.00025911	0.00734396
CD44_HUMAN	CD44 antigen OS=Homo sapiens GN=CD44 PE=1 SV=3	CD44;	3	14	51.68	p22112;p29587;p36449;	P16070;		16.07	17.6	5.08	2.84153	4.221	4.58088	18.19	20.76	3.52	4.95157	5.388	4.28955	15.94	23.95	5.526	0.002244	5.9515	6.7071		17.6	20.76	23.95	5.08	4.95157	5.526	4.58088	5.388	6.7071	-0.238926	-0.000694772	0.205524	-2.0316	-2.06854	-1.91019	-2.1808	-1.94668	-1.63074	0.00106802	0.012513	0.00141499	0.0143878
ITA2_HUMAN	Integrin alpha-2 OS=Homo sapiens GN=ITGA2 PE=1 SV=1	ITGA2;	4	8	25.99	p09175;p10037;p14315;p35688;	P17301;		2.93965	8.64	0.724046	1.36553	3.06754	1.27588	7.94	7.379	1.95759	0.00628	1.39136	0.91365	8.359	8.239	0.73799	0.002992	0.6525	0.8323		8.64	7.94	8.359	1.36553	1.95759	0.73799	3.06754	1.39136	0.8323	0.0556621	-0.0662302	0.00796115	-2.60591	-2.08629	-3.4937	-1.43829	-2.57887	-3.32019	6.83714e-05	0.00489189	0.000733613	0.0104645
ABCB8_HUMAN	ATP-binding cassette sub-family B member 8, mitochondrial OS=Homo sapiens GN=ABCB8 PE=1 SV=3	ABCB8;	2	4	29.43	p32196;p35516;	Q9NUT2;		4.282	10.519	2.673	2.51	3.61	4.08	7.024	8.409	8.77	1.829	3.49	3.31	9.937	0.408441	2.63	2.119	3.17	2.48		10.519	8.409	9.937	2.673	8.77	2.63	4.08	3.49	3.17	0.128639	-0.194353	0.0465235	-1.84783	-0.13371	-1.87122	-1.23772	-1.46306	-1.6018	0.0820219	0.174454	0.000903269	0.0115441
TP53B_HUMAN	Tumor suppressor p53-binding protein 1 OS=Homo sapiens GN=TP53BP1 PE=1 SV=2	TP53BP1;	7	23	164.25	p06509;p21364;p25144;p29404;p31974;p33841;p34654;	Q12888;		15.2356	18.966	5.99505	6.25976	7.03008	7.92388	15.631	15.738	7.28777	5.38857	5.4968	8.0661	15.386	21.3194	8.64166	7.6365	2.383	3.5692		18.966	15.738	21.3194	6.25976	7.28777	8.64166	7.92388	8.0661	3.5692	0.0223473	-0.246816	0.191102	-1.57689	-1.35752	-1.11169	-1.23679	-1.21112	-2.3874	0.00303849	0.0229871	0.00515499	0.0295022
RL14_HUMAN	60S ribosomal protein L14 OS=Homo sapiens GN=RPL14 PE=1 SV=4	RPL14;	6	72	284	p01904;p03399;p12077;p21991;p21992;p23455;	P50914;		491.7	694.3	102.891	89.8808	106.531	108.581	319.501	556.3	163.711	164.402	138.221	123.922	593.5	575.1	78.0067	84.2007	145.552	134.001		694.3	556.3	593.5	102.891	164.402	84.2007	108.581	138.221	145.552	0.175677	-0.144019	-0.0506345	-2.57877	-1.90266	-2.86798	-2.50111	-2.1529	-2.07835	0.000481776	0.00888862	0.000347003	0.00786049
PODXL_HUMAN	Podocalyxin OS=Homo sapiens GN=PODXL PE=1 SV=2	PODXL;	8	45	286.97	p02705;p03250;p04507;p17895;p19570;p19645;p19646;p21731;	O00592;		195.221	263.739	64.3586	73.3315	56.8411	57.7119	180.362	195.698	36.2685	58.9847	60.6073	62.2731	265.543	278.888	45.2667	45.5637	43.566	41.7822		263.739	195.698	278.888	73.3315	58.9847	45.5637	57.7119	62.2731	43.566	0.0998174	-0.330664	0.180392	-1.74679	-2.06088	-2.43334	-2.09235	-1.98261	-2.49802	0.00222953	0.019336	0.00185867	0.0163925
ACY1_HUMAN	Aminoacylase-1 OS=Homo sapiens GN=ACY1 PE=1 SV=1	ACY1;	2	3	44.68	p05210;p06671;	Q03154;		5.01065	6.73	2.44	2.099	1.674	1.45	4.07	4.45	0.964	1.256	1.554	2.25	5.52	6.96	1.613	2.05	1.154	0.949		6.73	4.45	6.96	2.44	1.256	2.05	1.674	2.25	1.154	0.154466	-0.442335	0.202947	-1.30926	-2.2673	-1.56052	-1.85284	-1.42622	-2.3895	0.00910859	0.0417588	0.00720664	0.0363242
VASP_HUMAN	Vasodilator-stimulated phosphoprotein OS=Homo sapiens GN=VASP PE=1 SV=3	VASP;	13	111	378.19	p02798;p02799;p25720;p26806;p26807;p27250;p27251;p28514;p29882;p33879;p33909;p34626;p36944;	P50552;		82.5013	124.77	49.7015	52.5318	61.624	52.3788	111.863	107.25	48.8646	49.9296	59.9722	68.449	125.31	123.7	49.7413	59.4257	43.1605	33.4752		124.77	111.863	125.31	52.5318	49.9296	59.4257	61.624	68.449	43.1605	0.0484711	-0.109067	0.0547015	-1.19954	-1.27283	-1.02164	-0.969236	-0.817699	-1.48302	0.00021784	0.00673667	0.0019743	0.017008
CECR2_HUMAN	Cat eye syndrome critical region protein 2 OS=Homo sapiens GN=CECR2 PE=1 SV=2	CECR2;	2	4	92.74	p20757;p27347;	Q9BXF3;		4.67	6.27	0.873	0.983	1.138	0.907	4.27	5.87	0.547	0.847	1.344	1.378	6.33	7.61	1.246	1.325	0.0304	0.038		6.27	5.87	7.61	0.983	0.847	1.325	1.138	1.378	0.038	-0.0703528	-0.165458	0.209078	-2.74355	-2.95838	-2.31283	-2.53232	-2.25624	-7.43668	0.000530674	0.00927849	0.00101668	0.0121097
DREB_HUMAN	Drebrin OS=Homo sapiens GN=DBN1 PE=1 SV=4	DBN1;	23	205	439.914	p00030;p00031;p01530;p05277;p06319;p06320;p06677;p07739;p17311;p17312;p17605;p17606;p18480;p18481;p21295;p21296;p21601;p21602;p22602;p28308;p29522;p37299;p37300;	Q16643;		459.933	505.011	249.687	260.942	232.938	254.45	428.56	469.354	255.249	261.531	270.177	270.895	504.68	500.3	260.212	263.921	250.506	253.289		505.011	469.354	504.68	260.942	261.531	263.921	254.45	270.895	253.289	0.0346822	-0.0709551	0.0337385	-0.917905	-0.914649	-0.901527	-0.954251	-0.863897	-0.960845	4.11311e-05	0.00456093	5.87013e-05	0.00553244
VINC_HUMAN	Vinculin OS=Homo sapiens GN=VCL PE=1 SV=4	VCL;	73	802	2502.52	p00966;p01503;p01507;p02390;p02391;p02815;p03238;p04902;p05061;p05664;p05763;p05764;p06855;p07265;p07266;p07407;p08174;p08175;p11621;p11856;p11857;p12266;p13522;p13732;p13733;p15371;p16731;p16732;p16900;p17793;p17794;p19771;p19772;p21706;p22197;p22198;p22590;p23091;p23092;p23093;p23321;p23322;p23399;p23472;p23473;p24407;p24768;p24769;p24855;p24904;p26143;p26744;p26745;p27107;p27108;p27407;p28390;…	P18206;		3920	4060.15	1953.26	1989.67	1933.91	2017.6	3739.61	3918.15	2174.3	2230.83	1880.02	1911.14	4065.17	4057.3	1929.42	1855.55	2484.43	2390.62		4060.15	3918.15	4065.17	1989.67	2230.83	1929.42	2017.6	1911.14	2484.43	0.0163157	-0.035044	0.0180995	-1.01269	-0.847635	-1.05705	-0.99258	-1.07078	-0.692303	4.6143e-05	0.00456093	0.000504622	0.00888584
NQO1_HUMAN	NAD(P)H dehydrogenase [quinone] 1 OS=Homo sapiens GN=NQO1 PE=1 SV=1	NQO1;	3	4	33.12	p09051;p15467;p31965;	P15559;		42.2107	35.52	14.13	8.5	16.98	13.07	33.46	25.25	19	22.08	14.21	11.6644	29.21	24.73	16.58	10.8	18.14	16.33		42.2107	33.46	29.21	14.13	22.08	16.58	16.98	14.21	18.14	0.271893	-0.0632767	-0.259252	-1.30695	-0.662974	-1.07627	-1.04188	-1.29881	-0.94654	0.0180555	0.0643179	0.00981985	0.0438364
THY1_HUMAN	Thy-1 membrane glycoprotein OS=Homo sapiens GN=THY1 PE=1 SV=2	THY1;	3	5	135.16	p13400;p35285;p35286;	P04216;		48.63	39.7206	0.001569	0.274526	1.28354	2.13388	24.201	24.3307	0.001773	0.44414	0.34936	0.3821	38.8008	1.39088	2.19533	0.002244	1.413	0.5122		48.63	24.3307	38.8008	0.274526	0.44414	2.19533	2.13388	0.3821	1.413	0.384459	-0.614613	0.0586972	-7.0843	-6.39023	-4.08488	-4.12583	-6.60729	-4.72055	0.00687704	0.0357038	0.00708001	0.0359233
NUDT4_HUMAN	Diphosphoinositol polyphosphate phosphohydrolase 2 OS=Homo sapiens GN=NUDT4 PE=1 SV=2	NUDT4;	6	35	225.05	p08425;p18917;p20004;p28301;p36963;p36964;	Q9NZJ9;		48.1	51.84	22.149	25.069	22.16	22.9009	46.43	47.59	21.256	22.148	24.205	26.05	37.45	47.04	21.745	21.897	15.7515	16.4122		51.84	47.59	47.04	25.069	22.148	21.897	22.9009	26.05	16.4122	0.0864949	-0.0369123	-0.0536827	-0.961666	-1.14039	-1.15684	-1.09217	-0.906287	-1.5728	0.000146191	0.00569607	0.00109753	0.0123894
GPAT2_HUMAN		GPAT2;	2	2	35.19	p18559;p20313;	Q6NUI2;		1.14065	3.793	1.67052	1.27076	1.69054	1.947	0.869968	3.746	0.936591	1.08157	1.47118	1.42155	1.38038	4.406	0.00666	1.16075	0.9175	0.7931		3.793	3.746	4.406	1.67052	1.08157	1.16075	1.947	1.47118	0.9175	-0.0700331	-0.0880215	0.146097	-1.25307	-1.88025	-1.77832	-1.03212	-1.4364	-2.11759	0.000682347	0.0102649	0.00226755	0.0185923
RCL1_HUMAN	RNA 3'-terminal phosphate cyclase-like protein OS=Homo sapiens GN=RCL1 PE=1 SV=3	RCL1;	4	17	57.04	p02660;p03922;p12369;p20087;	Q9Y2P8;		74.153	64.4786	7.41	28.5508	39.59	36.08	70.353	65.335	40.6616	47.134	24.1022	41	53.8204	69.1	30.2533	35.53	32.5005	36.966		74.153	70.353	69.1	28.5508	47.134	35.53	39.59	41	36.966	0.0585873	-0.0173058	-0.0432321	-1.31839	-0.59515	-1.00288	-0.846782	-0.796294	-0.945719	0.00373467	0.0250702	7.65285e-05	0.00558809
RCOR2_HUMAN	REST corepressor 2 OS=Homo sapiens GN=RCOR2 PE=1 SV=2	RCOR2;	3	6	44.06	p19530;p25405;p34058;	Q8IZ40;		12.45	11.43	1.709	1.00153	1.994	2.754	8.73	9.19	1.056	1.01957	2.926	3.171	15.14	14.42	1.98	2.928	0.795	0.8052		12.45	9.19	15.14	1.709	1.056	2.928	2.754	3.171	0.8052	0.0221868	-0.415822	0.304406	-2.84273	-3.53728	-2.06597	-2.15436	-1.95095	-3.92847	0.00456706	0.0280442	0.00584191	0.0321662
ITAV_HUMAN	Integrin alpha-V OS=Homo sapiens GN=ITGAV PE=1 SV=2	ITGAV;	19	72	138.84	p01103;p03244;p04530;p07698;p09087;p09842;p16234;p20597;p21044;p22829;p24672;p27236;p28691;p29121;p29714;p29963;p32267;p34931;p36941;	P06756;		110.891	159.181	45.3896	55.1128	48.6317	38.9071	130.901	141.761	51.982	61.4703	39.6683	38.2829	129.291	153.728	47.805	37.8702	66.363	60.6288		159.181	141.761	153.728	55.1128	61.4703	47.805	48.6317	39.6683	66.363	0.0708124	-0.0964009	0.0205249	-1.4594	-1.3019	-1.66463	-1.63989	-1.9338	-1.19141	0.000117519	0.00537202	0.000438434	0.008453
ZN532_HUMAN	Zinc finger protein 532 OS=Homo sapiens GN=ZNF532 PE=1 SV=2	ZNF532;	2	8	36.52	p14044;p30974;	Q9HCE3;		3.82	4.39	1.209	1.778	2.182	3.043	3.14	4.46	1.79	2.201	2.2	2.47	5.76	5.19	1.876	3.43	1.614	2.48		4.39	4.46	5.76	1.778	2.201	3.43	3.043	2.47	2.48	-0.149701	-0.126878	0.242147	-1.45367	-1.14576	-0.505713	-0.678427	-0.979411	-0.973582	0.0227037	0.0736333	0.0103636	0.045207
RL28_HUMAN	60S ribosomal protein L28 OS=Homo sapiens GN=RPL28 PE=1 SV=3	RPL28;	6	68	268.08	p17120;p23801;p27085;p32293;p36924;p37071;	P46779;		342.9	434.4	150.02	168.12	191.32	169.04	464.3	393.9	202	244.1	141.88	162.4	356.3	371.48	156.28	199.6	184.5	229.1		434.4	464.3	371.48	168.12	244.1	199.6	191.32	162.4	229.1	0.0370256	0.133059	-0.188714	-1.33251	-0.794526	-1.08489	-1.14601	-1.38245	-0.886021	0.00334709	0.0238434	0.00238674	0.0188436
CO4A2_HUMAN	Collagen alpha-2(IV) chain OS=Homo sapiens GN=COL4A2 PE=1 SV=4	COL4A2;	5	25	118.87	p01175;p01176;p02752;p13273;p13662;	P08572;		22.19	21.918	13.103	9.09076	11.79	10.1869	19.921	15.0707	7.36759	7.48314	6.55818	6.97755	17.7404	20.134	9.31933	5.2425	8.7435	9.0101		22.19	19.921	20.134	13.103	7.48314	9.31933	11.79	6.97755	9.0101	0.096915	-0.058707	-0.0433609	-0.663098	-1.47128	-1.1547	-0.815431	-1.5722	-1.20338	0.00395496	0.0260054	0.00186082	0.0163925
CER1_HUMAN	Cerberus OS=Homo sapiens GN=CER1 PE=1 SV=1	CER1;	6	23	240.65	p17365;p28661;p31702;p32354;p32355;p35489;	O95813;		49.0396	50.1835	1.55009	1.47805	0.37171	2.39165	62.2	70.381	0.315964	2.03328	1.25972	0.0093	49.126	52.51	1.75665	0.741244	0.981	2.0455		50.1835	70.381	52.51	1.55009	2.03328	1.75665	2.39165	1.25972	2.0455	-0.201146	0.286827	-0.135767	-5.21793	-4.82648	-5.03746	-4.59228	-5.51718	-4.81783	0.000935604	0.0121664	0.000947389	0.0117264
CLPB_HUMAN	Caseinolytic peptidase B protein homolog OS=Homo sapiens GN=CLPB PE=1 SV=1	CLPB;	6	30	121.02	p07235;p09180;p13530;p19165;p20282;p23919;	Q9H078;		80.3406	102.401	38.6905	41.6108	45.5305	36.8709	88.791	95.2907	43.4006	50.8116	43.3512	45.7516	112.28	122.85	39.8133	41.3407	38.8315	38.2711		102.401	95.2907	122.85	41.6108	50.8116	41.3407	45.5305	45.7516	38.8315	-0.0613251	-0.165143	0.201353	-1.36052	-1.07232	-1.36991	-1.23064	-1.22366	-1.46025	0.0021313	0.0186911	0.00177034	0.0160535
ZY11B_HUMAN		ZYG11B;	2	8	47.5	p25658;p31282;	Q9C0D3;		50.8	43.85	26.51	23.08	22.89	20.19	48.28	42.44	23.2	24.5	25	23.6	44.8	49.7	23.5	23.6	26.11	28		50.8	48.28	49.7	26.51	24.5	23.6	22.89	25	28	0.0346823	-0.0387205	0.00309965	-0.90361	-1.01736	-1.07136	-1.11543	-0.988218	-0.824719	2.56247e-05	0.00456093	0.000124461	0.00638074
MYL4_HUMAN	Myosin light chain 4 OS=Homo sapiens GN=MYL4 PE=1 SV=3	MYL4;	6	47	275.83	p01667;p05770;p07743;p07962;p13772;p34088;	P12829;		88.941	81.13	50.89	49.29	53.39	38.28	81.37	98.17	67.81	55.11	46.48	44.62	86.37	81.7	28	39.22	51.77	49.64		88.941	98.17	86.37	50.89	67.81	39.22	53.39	46.48	51.77	-0.0355576	0.106876	-0.0778759	-0.841024	-0.426908	-1.21682	-0.771837	-0.971796	-0.81629	0.0130407	0.0520828	0.000608586	0.00959832
ZYX_HUMAN	Zyxin OS=Homo sapiens GN=ZYX PE=1 SV=1	ZYX;	18	128	393.69	p03249;p03414;p03499;p03500;p09072;p09805;p09812;p09901;p11764;p19033;p26046;p26047;p26048;p26659;p26660;p29472;p34566;p35074;	Q15942;		334.051	336.461	100.697	99.7297	101.506	108.948	294.561	307.942	96.7422	92.6631	108.468	110.974	351.249	315.917	90.3663	89.8215	73.4355	76.0152		336.461	307.942	351.249	100.697	96.7422	90.3663	108.948	110.974	76.0152	0.0197602	-0.10802	0.081815	-1.72066	-1.77846	-1.87682	-1.60704	-1.58046	-2.12632	5.52004e-05	0.00469363	0.000164509	0.00665491
RL13A_HUMAN	60S ribosomal protein L13a OS=Homo sapiens GN=RPL13A PE=1 SV=2	RPL13A; |Q6NVV1|R13AX_HUMAN;	5	61	193.29	p03258;p17728;p23599;p36699;p37011;	P40429; Q6NVV1;		347.1	343.4	120.56	144.24	157.4	138.38	310.8	350.5	166.52	178.75	138.8	146.87	299.3	334	159.65	122.15	188.57	140.18		347.1	350.5	334	144.24	178.75	159.65	157.4	146.87	188.57	0.0135021	0.0275652	-0.0420012	-1.25338	-0.943906	-1.10694	-1.12741	-1.22731	-0.866749	8.14783e-05	0.00492818	0.000184175	0.00683896
COR2A_HUMAN	Coronin-2A OS=Homo sapiens GN=CORO2A PE=2 SV=2	CORO2A;	3	5	32.54	p07546;p20171;p34062;	Q92828;		11.55	12.84	2.80152	2.771	2.06108	2.04	6.52	10.39	1.93118	2.285	1.15618	2.96	9.89	9.269	1.85033	2.08675	1.493	1.93		12.84	10.39	9.89	2.80152	2.285	2.08675	2.06108	2.96	1.93	0.217905	-0.0875445	-0.158698	-1.97846	-2.27247	-2.40341	-2.42126	-1.89907	-2.51607	0.000762709	0.0105627	0.000837342	0.0111399
ANKZ1_HUMAN	Ankyrin repeat and zinc finger domain-containing protein 1 OS=Homo sapiens GN=ANKZF1 PE=1 SV=1	ANKZF1;	2	2	22.02	p02414;p22331;	Q9H8Y5;		14.821	10.917	2.199	2.12076	1.80054	2.28088	14.903	14.57	4.28059	4.179	2.05118	2.13155	13.372	12.787	0.00666	2.46075	4.0415	3.642		14.821	14.903	13.372	2.199	4.28059	2.46075	2.28088	2.13155	4.0415	0.0450513	0.0530113	-0.103376	-2.70767	-1.74671	-2.54542	-2.65493	-2.75262	-1.82963	0.000157552	0.00596359	0.000127136	0.00638074
RL8_HUMAN	60S ribosomal protein L8 OS=Homo sapiens GN=RPL8 PE=1 SV=2	RPL8;	12	132	392.28	p02348;p02349;p02512;p02513;p02845;p03060;p04326;p13809;p16334;p17442;p30742;p33899;	P62917;		968.44	1024	435.294	410.753	471.981	477.801	881.67	895.69	606.701	636.54	484.631	475.292	924.35	997.24	395.434	420.161	483.69	493.004		1024	895.69	997.24	435.294	636.54	420.161	477.801	484.631	493.004	0.0747272	-0.118417	0.0365248	-1.15943	-0.611165	-1.21048	-1.02501	-1.00453	-0.979817	0.00402479	0.026208	0.000244119	0.00719091
NCPR_HUMAN	NADPH--cytochrome P450 reductase OS=Homo sapiens GN=POR PE=1 SV=2	POR;	12	60	255.03	p04043;p06245;p08670;p12223;p15539;p18566;p24764;p28093;p32459;p35728;p36337;p37379;	P16435;		115.437	114.97	68.9545	52.179	52.78	46.105	111.301	112.37	44.6986	49.694	52.355	64.924	98.72	104.98	50.604	49.661	50.5855	55.347		115.437	112.37	104.98	68.9545	49.694	50.604	52.78	64.924	55.347	0.0574644	0.01862	-0.0795164	-0.68592	-1.15849	-1.13231	-1.07157	-0.772813	-1.00306	0.00146616	0.0151393	0.000383494	0.00804986
RL19_HUMAN	60S ribosomal protein L19 OS=Homo sapiens GN=RPL19 PE=1 SV=1	RPL19;	5	48	229.75	p14918;p16483;p16484;p19734;p35630;	P84098;		239.07	322.83	144.29	137.11	123.808	171.92	248.07	305.66	166.87	229.29	146.73	165.09	288.34	338.02	148.09	159.65	182.64	178.45		322.83	305.66	338.02	144.29	229.29	159.65	171.92	165.09	182.64	0.00295249	-0.0758944	0.0692865	-1.15885	-0.490649	-1.01291	-0.906085	-0.964569	-0.818819	0.00651439	0.0344172	0.000151696	0.00661673
RL34_HUMAN	60S ribosomal protein L34 OS=Homo sapiens GN=RPL34 PE=1 SV=3	RPL34;	5	73	197.23	p00852;p03130;p21669;p27636;p27891;	P49207;		313.46	374.18	100.8	120.65	118.05	124.18	364.82	385.85	202.37	225.25	117.02	169.84	432.97	237.34	116.12	129.47	188.95	196.71		374.18	385.85	432.97	120.65	225.25	129.47	124.18	169.84	196.71	-0.0878272	-0.0435195	0.122707	-1.72073	-0.820033	-1.61894	-1.67913	-1.22738	-1.01549	0.00325715	0.023648	0.00108438	0.0123132
CBR1_HUMAN	Carbonyl reductase [NADPH] 1 OS=Homo sapiens GN=CBR1 PE=1 SV=3	CBR1;	5	14	74.21	p05429;p09135;p11830;p28062;p28324;	P16152;		19.116	15.23	6.31752	8.22976	6.44754	6.892	12.701	13.563	5.84659	6.66114	5.89018	7.1491	17.47	18.88	8.01433	7.6015	9.203	6.0672		19.116	13.563	18.88	8.22976	6.66114	8.01433	6.892	7.1491	9.203	0.153519	-0.341585	0.135597	-1.06234	-1.36742	-1.10061	-1.31827	-1.26543	-0.901086	0.00705497	0.0361182	0.008473	0.0399344
CASP3_HUMAN	Caspase-3 OS=Homo sapiens GN=CASP3 PE=1 SV=2	CASP3;	10	24	270.87	p06240;p07448;p12112;p14520;p15903;p18410;p18757;p22722;p27271;p28614;	P42574;		162.811	151.26	75.128	54.0185	73.5076	48.7759	145.54	121.32	50.5602	46.9783	61.9545	42.3426	154.57	144.02	58.476	46.0767	43.6655	44.4382		162.811	145.54	154.57	75.128	50.5602	58.476	73.5076	61.9545	44.4382	0.0773927	-0.0843867	0.00245792	-1.03838	-1.60973	-1.39989	-1.06984	-1.31652	-1.79593	0.000453441	0.0087485	0.000654266	0.00991882
NEUL_HUMAN	Neurolysin, mitochondrial OS=Homo sapiens GN=NLN PE=1 SV=1	NLN;	14	45	260.4	p00667;p03347;p06412;p06569;p08754;p16039;p16040;p22172;p30710;p31583;p33011;p35780;p36980;p37119;	Q9BYT8;		93.9493	88.1183	34.1141	35.8273	32.9932	33.5335	95.7759	117.494	22.523	27.6163	32.0275	37.2762	111.451	155.941	35.241	40.4122	24.9835	31.4854		93.9493	117.494	155.941	35.8273	27.6163	40.4122	33.5335	37.2762	31.4854	-0.382374	-0.0597374	0.348671	-1.7732	-2.14874	-1.59946	-1.86865	-1.716	-1.95957	0.0088988	0.0414359	0.00822278	0.0393442
UTP20_HUMAN	Small subunit processome component 20 homolog OS=Homo sapiens GN=UTP20 PE=1 SV=3	UTP20;	5	13	35.49	p00479;p01589;p09445;p19122;p19567;	O75691;		61.911	85.44	41.13	34.859	41.395	19.2309	75.02	74.01	31.67	29.708	36.694	35.1	76.5604	77.5204	29.78	13.0805	22.38	16.4311		85.44	75.02	77.5204	41.13	31.67	29.78	41.395	36.694	22.38	0.107103	-0.0805333	-0.0332318	-0.947618	-1.32469	-1.41346	-0.938352	-1.11226	-1.8256	0.000663134	0.0102116	0.00216186	0.017991
G6PE_HUMAN	GDH/6PGL endoplasmic bifunctional protein OS=Homo sapiens GN=H6PD PE=1 SV=2	H6PD;	4	13	44.68	p01533;p06931;p23420;p25582;	O95479;		21.94	24.67	7.86252	15.607	12.13	12.9309	22.68	25.05	11.02	11.7616	9.92118	11.9526	17.06	23.16	5.84166	12.1857	8.3915	14.3311		24.67	25.05	23.16	15.607	11.7616	12.1857	12.9309	11.9526	14.3311	0.0221973	0.0442501	-0.0689252	-0.638367	-1.04648	-0.995366	-0.90974	-1.02324	-0.761411	0.00117982	0.0130851	0.000237681	0.00718556
ALBU_HUMAN	Serum albumin OS=Homo sapiens GN=ALB PE=1 SV=2	ALB;	8	94	304.08	p03221;p17473;p17474;p22264;p34710;p36588;p36869;p36870;	P02768;		1380.69	1531.73	199.12	179.141	197.618	166.027	1412.21	1327.2	347.55	362.74	198.778	180.343	1913.7	1856.11	159.082	158.992	309.036	231.221		1531.73	1412.21	1913.7	199.12	362.74	159.082	197.618	198.778	309.036	-0.0801311	-0.197338	0.241072	-3.02358	-2.15829	-3.34745	-3.03451	-3.02606	-2.38945	0.00108404	0.012513	0.000884456	0.0114311
ZN423_HUMAN	Zinc finger protein 423 OS=Homo sapiens GN=ZNF423 PE=1 SV=1	ZNF423;	2	5	58	p16202;p27973;	Q2M1K9;		1.864	1.488	0.308523	0.001526	0.138542	0.113884	1.319	1.423	0.001182	0.00314	0.15318	0.08245	2.49	1.952	0.00666	0.001496	0.003	0.0022		1.864	1.423	2.49	0.308523	0.00314	0.00666	0.138542	0.15318	0.003	-0.0469561	-0.436422	0.370788	-2.64191	-9.26038	-8.17562	-3.79696	-3.65206	-9.32618	0.00503459	0.0294962	0.00430142	0.02667
KAPCA_HUMAN	cAMP-dependent protein kinase catalytic subunit alpha OS=Homo sapiens GN=PRKACA PE=1 SV=2	PRKACA; PRKACB;	4	11	41.63	p14959;p17403;p24468;p26095;	P17612; P22694;		17.2106	387.67	136.58	149.06	112.33	139.26	401.94	417.56	211.56	211.95	128.91	142.39	334.96	333.05	158.12	152.87	245.79	245.08		387.67	417.56	334.96	149.06	211.95	158.12	139.26	142.39	245.79	0.0285892	0.135744	-0.182251	-1.35035	-0.842516	-1.26522	-1.44846	-1.41639	-0.628814	0.00265084	0.0214813	0.00862598	0.0402123
KIF2A_HUMAN	Kinesin-like protein KIF2A OS=Homo sapiens GN=KIF2A PE=1 SV=3	KIF2A;	11	35	66.34	p02899;p04559;p05575;p08815;p09780;p11569;p13791;p19366;p26853;p30573;p33279;	O00139;		108.738	111.561	43.2015	50.4488	39.6751	41.1278	102.29	98.68	45.6526	40.8001	49.0714	58.7091	88.3304	111.79	40.0673	44.9125	42.383	37.0453		111.561	102.29	111.79	50.4488	45.6526	44.9125	41.1278	58.7091	42.383	0.0395078	-0.0856551	0.0424767	-1.10543	-1.24955	-1.27313	-1.40014	-0.886664	-1.35676	6.70446e-05	0.00485618	0.000699337	0.0102128
RBPMS_HUMAN	RNA-binding protein with multiple splicing OS=Homo sapiens GN=RBPMS PE=1 SV=1	RBPMS;	3	16	100.77	p07631;p08776;p31373;	Q93062;		36.1007	42.602	15.0205	17.3708	15.7605	18.1309	32.301	28.2007	14.1606	11.2916	17.0412	14.9916	38.851	35.802	15.6333	10.5107	11.2115	12.3611		42.602	32.301	38.851	17.3708	14.1606	15.6333	18.1309	17.0412	12.3611	0.168039	-0.231305	0.0350693	-1.12622	-1.421	-1.27826	-1.06443	-1.15386	-1.61708	0.00213777	0.0187199	0.00320374	0.0222442
SH3K1_HUMAN	SH3 domain-containing kinase-binding protein 1 OS=Homo sapiens GN=SH3KBP1 PE=1 SV=2	SH3KBP1;	7	27	131.73	p03755;p06511;p11375;p12254;p12259;p21150;p32400;	Q96B97;		42.323	47.22	17.914	21.242	15.997	20.62	53.46	55.45	22.42	24.97	19.385	18.393	40.69	40.14	19.511	14.683	25.3115	24.9		47.22	55.45	40.69	21.242	24.97	19.511	20.62	19.385	25.3115	-0.0172101	0.214579	-0.231934	-1.16969	-0.936412	-1.29232	-1.21256	-1.30167	-0.916815	0.00477121	0.0286216	0.00495606	0.0290308
MYO10_HUMAN	Unconventional myosin-X OS=Homo sapiens GN=MYO10 PE=1 SV=3	MYO10;	2	15	41.55	p06797;p16806;	Q9HD67;		11.0007	149.9	49.67	65.3	42.58	51.1	144.59	175	60.47	70.5	54.2	47.8	127.36	123.3	54.9	51.2	87	69.9		149.9	175	127.36	65.3	70.5	54.9	51.1	54.2	87	-0.00818952	0.215165	-0.243278	-1.20704	-1.09649	-1.45731	-1.56079	-1.47583	-0.793103	0.00385531	0.0256743	0.00843129	0.0398601
RPB2_HUMAN	DNA-directed RNA polymerase II subunit RPB2 OS=Homo sapiens GN=POLR2B PE=1 SV=1	POLR2B;	15	55	87.38	p03766;p04045;p10613;p11637;p11749;p12558;p15718;p15993;p16660;p20070;p23481;p25134;p31954;p34977;p37123;	P30876;		463.012	452.556	153.606	66.1	182.614	59.0209	307.602	355.866	238.131	51.6116	180.68	58.2506	227.802	366.03	168.063	219.871	220.49	245.151		463.012	355.866	366.03	153.606	238.131	219.871	182.614	180.68	245.151	0.229309	-0.150406	-0.109779	-1.36251	-0.729985	-0.845085	-1.11294	-1.1283	-0.688069	0.0110511	0.0472221	0.00876076	0.0406303
MYO1D_HUMAN	Unconventional myosin-Id OS=Homo sapiens GN=MYO1D PE=1 SV=2	MYO1D;	3	7	22.04	p00191;p14223;p33865;	O94832;		70.98	91.53	19.383	21.337	23.47	23.27	78.87	87.36	24.6106	34.632	25.09	27.06	96.63	107.4	17.9233	21.8907	25.02	27.76		91.53	87.36	107.4	21.337	34.632	21.8907	23.47	27.06	27.76	-0.0601982	-0.12747	0.170479	-2.16109	-1.46234	-2.12412	-2.02363	-1.81828	-1.78144	0.000751918	0.0105286	0.000375093	0.00804986
TSN14_HUMAN	Tetraspanin-14 OS=Homo sapiens GN=TSPAN14 PE=1 SV=1	TSPAN14;	2	19	65.98	p12310;p35503;	Q8NG11;		24.6007	25.075	5	4.91	4.11	4.71	29.201	27.861	7.43	6.58	4.66	5.08	32.567	31.644	2.83	3.71	6.24	5.67		25.075	29.201	32.567	5	7.43	3.71	4.71	5.08	6.24	-0.207197	0.0125697	0.169964	-2.53345	-1.96201	-2.96396	-2.61965	-2.51055	-2.21383	0.00062806	0.009959	0.000439096	0.008453
ISG15_HUMAN	Ubiquitin-like protein ISG15 OS=Homo sapiens GN=ISG15 PE=1 SV=5	ISG15;	5	15	123.85	p12415;p17928;p17929;p21902;p29898;	P05161;		65.96	49.6806	24.108	22.812	29.154	16.9009	54.221	40.2107	25.3206	23.5216	19.5912	20.5115	45.1704	35.516	13.799	14.5907	14.6425	11.7411		65.96	54.221	45.1704	24.108	25.3206	14.5907	29.154	20.5115	14.6425	0.259091	-0.0236495	-0.287123	-1.19299	-1.12219	-1.91745	-0.918807	-1.42606	-1.91234	0.00810665	0.0393072	0.0101508	0.0447108
LYRIC_HUMAN	Protein LYRIC OS=Homo sapiens GN=MTDH PE=1 SV=2	MTDH;	4	13	97.91	p08215;p21605;p28747;p30282;	Q86UE4;		11	18.026	12.935	13.117	1.77808	9.66088	19.43	8.70065	15.7096	12.648	12.4752	10.557	19.12	17.138	12.8933	15.781	8.2295	10.463		18.026	19.43	19.12	13.117	15.7096	15.781	9.66088	12.4752	10.463	-0.0651484	0.0430582	0.0198548	-0.52379	-0.263582	-0.257039	-0.965001	-0.596167	-0.849931	0.014919	0.0566536	0.00104587	0.0121748
STX8_HUMAN	Syntaxin-8 OS=Homo sapiens GN=STX8 PE=1 SV=2	STX8;	4	21	105.23	p11386;p14594;p20073;p26642;	Q9UNK0;		111.72	128.02	63.61	66.14	68.63	65.7	113.68	125.41	60.75	63.7	64.88	65.01	107.91	114.88	53.2	57.37	78.83	73.9		128.02	125.41	114.88	66.14	63.7	57.37	68.63	65.01	78.83	0.0604094	0.0306926	-0.0958266	-0.892365	-0.946595	-1.09759	-0.839049	-0.917226	-0.639143	0.000228481	0.00681681	0.000840613	0.0111581
ATX2_HUMAN	Ataxin-2 OS=Homo sapiens GN=ATXN2 PE=1 SV=2	ATXN2;	3	29	131.35	p22934;p27483;p30031;	Q99700;		9.02	9.29	7.86	8.26	4.581	5.48	8.36	9.92	7.04	8.87	5.76	6.1	9.24	8.17	9.37	5.66075	4.86	4.433		9.29	9.92	9.24	8.26	8.87	9.37	5.48	6.1	4.86	-0.0297157	0.0649459	-0.0375014	-0.199252	-0.0964601	-0.0173452	-0.791218	-0.636585	-0.964438	0.169575	0.288878	0.000673593	0.0100787
MAP1A_HUMAN	Microtubule-associated protein 1A OS=Homo sapiens GN=MAP1A PE=1 SV=6	MAP1A;	5	41	63.76	p02946;p13856;p17156;p18321;p34066;	P78559;		206.6	403.6	336.82	292.47	246.57	187.14	342.41	410.13	282.8	289.78	218.27	195.7	319.52	332.26	274.02	240.19	197.47	184.78		403.6	410.13	332.26	336.82	289.78	274.02	246.57	218.27	197.47	0.0793661	0.102521	-0.201247	-0.181582	-0.398602	-0.479279	-0.631563	-0.807446	-0.951927	0.0590717	0.13941	0.00494381	0.0290054
MARCS_HUMAN	Myristoylated alanine-rich C-kinase substrate OS=Homo sapiens GN=MARCKS PE=1 SV=4	MARCKS;	10	110	322.21	p00567;p05892;p06278;p06279;p10532;p10533;p10646;p21430;p21431;p34501;	P29966;		116.18	102.24	71.12	68.81	60.344	58.3168	86.7	94.18	69.875	70.66	67.1	64.9815	122.98	126.32	53.945	52.349	64.948	67.4831		116.18	94.18	126.32	71.12	70.66	53.945	60.344	67.1	67.4831	0.0499462	-0.252923	0.170668	-0.658088	-0.66745	-1.05685	-0.895133	-0.742031	-0.733817	0.0131016	0.0521842	0.00840874	0.0398601
RL35_HUMAN	60S ribosomal protein L35 OS=Homo sapiens GN=RPL35 PE=1 SV=2	RPL35;	6	35	125.56	p16490;p16491;p33157;p34328;p36674;p36675;	P42766;		657.871	733.18	251.326	321.89	400.848	350.67	719.1	615.8	427.96	400.16	421.19	376.8	664.88	669.81	287.32	282.64	407.16	398.54		733.18	719.1	669.81	321.89	427.96	287.32	400.848	421.19	407.16	0.051716	0.023741	-0.0786995	-1.13588	-0.724975	-1.29979	-0.819396	-0.74798	-0.796856	0.00147012	0.0151393	0.000121814	0.00638074
ICT1_HUMAN	Peptidyl-tRNA hydrolase ICT1, mitochondrial OS=Homo sapiens GN=ICT1 PE=1 SV=1	ICT1;	3	9	86.09	p04889;p09130;p22476;	Q14197;		17.847	26.046	19.88	23.95	8.46	12.21	27.221	17.3207	17.72	16.28	12.01	14.146	26.22	25.77	47.94	26.87	10.29	19.88		26.046	27.221	26.22	23.95	17.72	47.94	12.21	14.146	19.88	-0.024694	0.0389625	-0.0150882	-0.14573	-0.580377	0.855474	-1.11769	-0.905362	-0.414438	0.732901	0.814226	0.00894897	0.0411148
P3C2A_HUMAN	Phosphatidylinositol 4-phosphate 3-kinase C2 domain-containing subunit alpha OS=Homo sapiens GN=PIK3C2A PE=1 SV=2	PIK3C2A;	3	13	83.38	p08814;p19415;p35028;	O00443;		4.46365	5.48	5.14052	3.927	2.92054	3.33	2.40194	5.08	3.672	2.10657	2.94118	2.70155	5.53	5.77	3.59333	4.144	0.944	3.237		5.48	5.08	5.77	5.14052	3.672	4.144	3.33	2.94118	3.237	0.00968551	-0.0996619	0.0840809	-0.0825752	-0.567924	-0.393466	-0.708968	-0.888095	-0.749833	0.0778099	0.168268	0.000605779	0.00959832
PAPS2_HUMAN	Bifunctional 3'-phosphoadenosine 5'-phosphosulfate synthase 2 OS=Homo sapiens GN=PAPSS2 PE=1 SV=2	GLB1L3; PAPSS2;	3	15	90.92	p10372;p16423;p21874;	Q8NCI6; O95340;		16.8818	22.97	9.64	11.86	9.95	11.19	21.84	19.83	10.09	11.04	11.52	12.05	19.26	17.89	8.771	8.988	14.1	12.27		22.97	21.84	19.26	11.86	11.04	8.988	11.19	12.05	14.1	0.105064	0.0322864	-0.149079	-0.848582	-0.951946	-1.24861	-0.932476	-0.825653	-0.598991	0.00152173	0.0153666	0.00309681	0.0217592
CTR9_HUMAN	RNA polymerase-associated protein CTR9 homolog OS=Homo sapiens GN=CTR9 PE=1 SV=1	CTR9;	3	6	29.85	p24586;p25625;p31661;	Q6PD62;		9.18065	12.7106	10.8905	8.643	6.35054	6.48088	8.1648	11.2607	7.755	12.307	8.0948	7.43155	14.735	13.575	10.364	10.761	6.8215	8.1111		12.7106	11.2607	14.735	10.8905	12.307	10.761	6.48088	8.0948	8.1111	-0.0215697	-0.196315	0.191642	-0.244532	-0.0681262	-0.261793	-0.993343	-0.672538	-0.669636	0.231424	0.359958	0.00951851	0.0429691
K1C18_HUMAN	Keratin, type I cytoskeletal 18 OS=Homo sapiens GN=KRT18 PE=1 SV=2	KRT18;	50	794	1425.11	p02321;p02422;p02545;p05606;p06249;p06272;p08128;p08129;p10955;p10956;p10957;p10958;p10959;p11487;p11488;p14474;p15567;p16065;p17446;p17447;p17897;p18305;p18306;p19874;p19875;p19876;p21118;p21119;p25538;p25539;p25540;p26968;p26969;p26970;p26971;p27604;p29949;p30029;p32372;p32373;p32374;p32375;p33676;p33895;p33896;p33916;p33917;p33918;p36351;p36352;	P05783;		9178.45	9607.82	6008.6	6148.98	5376.75	5239.51	8917.06	9433.87	5613.96	5891.02	5711.04	4877.22	8225.39	8145.47	5239.79	5425.14	4677.71	4923.09		9607.82	9433.87	8225.39	6148.98	5891.02	5425.14	5376.75	5711.04	4923.09	0.0800829	0.0537245	-0.144042	-0.563778	-0.625608	-0.744466	-0.757391	-0.670371	-0.884561	0.00250246	0.0206729	0.00157587	0.0151842
RL26L_HUMAN	60S ribosomal protein L26-like 1 OS=Homo sapiens GN=RPL26L1 PE=1 SV=1	RPL26; RPL26L1;	3	45	257.07	p02063;p02064;p15158;	P61254; Q9UNX3;		239.52	251.24	106.42	88.39	127.58	128.76	174.85	238.23	137.05	135.04	136.15	160.64	213.37	230.68	84.618	104.947	117.65	133.85		251.24	238.23	230.68	106.42	137.05	104.947	128.76	160.64	133.85	0.0657312	-0.0109798	-0.057442	-1.17357	-0.808633	-1.19367	-0.89865	-0.579504	-0.842718	0.000506747	0.00910626	0.00102503	0.0121097
NTM1A_HUMAN	N-terminal Xaa-Pro-Lys N-methyltransferase 1 OS=Homo sapiens GN=NTMT1 PE=1 SV=3	METTL11A;	2	20	142.25	p20120;p31045;	Q9BV86;		6.05	6.42	6.03	6.31	3.45	3.34	4.66	5.37	4.71	4.58	3.71	3.81	6	5.09	5.92	6.59	1.8415	3.2		6.42	5.37	6	6.31	4.71	6.59	3.45	3.81	3.2	0.114541	-0.14311	0.0169304	0.0896079	-0.332305	0.152246	-0.781436	-0.638241	-0.88996	0.931969	0.954869	0.00228089	0.0186379
NC2A_HUMAN	Dr1-associated corepressor OS=Homo sapiens GN=DRAP1 PE=1 SV=3	DRAP1;	2	18	98.4	p15149;p32524;	Q14919;		11.19	13.4	8.06	9.19	9.25	7.45	10.15	14.51	9.55	9.23	7.72	7.77	14.51	14.25	8.53	8.61	7.939	7.57		13.4	14.51	14.51	9.19	9.55	8.61	9.25	7.77	7.939	-0.0775491	0.0372654	0.0372654	-0.621645	-0.566209	-0.715697	-0.612257	-0.863796	-0.832753	0.000400338	0.00847935	0.000617488	0.00968663
FLNC_HUMAN	Filamin-C OS=Homo sapiens GN=FLNC PE=1 SV=3	FLNC;	130	1403	3448.81	p00618;p00636;p00637;p00817;p00818;p01099;p01412;p02196;p02197;p02228;p02515;p02516;p03090;p03482;p03509;p03626;p03924;p03925;p04151;p04152;p04168;p04169;p04521;p04522;p04776;p04938;p04939;p04940;p05775;p05777;p06001;p07002;p07003;p08264;p08388;p09209;p09515;p09531;p09532;p09927;p10028;p10207;p10223;p10225;p10528;p11408;p11739;p11859;p11860;p12055;p12214;p12856;p12888;p13426;p13885;p13886;p14357;…	Q14315;		4104.94	4193.02	2555.98	2115.42	2340.69	2281.91	4121.35	4296.72	2430.88	2622.31	2044.08	2382.05	4409.52	4395.08	1802.07	2017.83	2744.15	2946.02		4193.02	4296.72	4409.52	2555.98	2622.31	2017.83	2340.69	2382.05	2946.02	-0.0362643	-0.00101954	0.0363692	-0.75038	-0.713418	-1.09145	-0.87732	-0.852048	-0.545485	0.000701741	0.0103445	0.00104856	0.012182
PAF1_HUMAN	RNA polymerase II-associated factor 1 homolog OS=Homo sapiens GN=PAF1 PE=1 SV=2	PAF1;	2	11	87.54	p01121;p19879;	Q8N7H5;		5.05	7.04	5.55	6.68	4.2	4.07	5.09	6.71	4.85	5.89	3.72	4.22	6.15	5.37	5.35	7.71	3.097	3.42		7.04	6.71	6.15	6.68	5.89	7.71	4.2	4.22	3.42	0.0858414	0.0165787	-0.109148	0.0101141	-0.171466	0.216997	-0.659345	-0.652491	-0.955738	0.839835	0.893503	0.0019091	0.0166574
FUBP1_HUMAN	Far upstream element-binding protein 1 OS=Homo sapiens GN=FUBP1 PE=1 SV=3	FUBP1;	22	211	896.894	p03085;p03455;p07524;p11930;p12165;p13611;p14238;p14239;p14248;p15447;p15448;p15463;p15850;p19823;p22928;p23559;p24791;p26372;p28052;p30178;p30201;p34633;	Q96AE4;		540.101	649.51	368.84	362.501	276.983	373.547	466.101	595.05	356.017	451.417	302.442	419.924	625.61	572.78	443.93	526.731	282.812	319.353		649.51	595.05	625.61	368.84	451.417	526.731	373.547	419.924	319.353	0.0592167	-0.0671241	0.00512856	-0.757142	-0.465674	-0.243069	-0.738845	-0.570007	-0.964983	0.0224576	0.0729964	0.00157971	0.0151937
GMPR2_HUMAN	GMP reductase 2 OS=Homo sapiens GN=GMPR2 PE=1 SV=1	GMPR2;	3	19	53.18	p11055;p18879;p33495;	Q9P2T1;		14.82	11.9	8.06	8.738	7.736	6.19	13.46	10.55	7.53	10.01	7.164	8.182	11.9	10.92	7.009	7.58	8.02	6.79		14.82	13.46	11.9	8.738	10.01	7.58	7.736	8.182	8.02	0.14603	0.00716335	-0.170553	-0.61614	-0.420073	-0.821245	-0.791855	-0.71099	-0.739841	0.0136093	0.0531346	0.0031648	0.0221192
MP2K1_HUMAN	Dual specificity mitogen-activated protein kinase kinase 1 OS=Homo sapiens GN=MAP2K1 PE=1 SV=2	MAP2K1;	7	39	146.784	p15317;p16851;p16911;p17190;p27567;p30343;p34998;	Q02750;		61.1507	61.885	33.572	36.0408	32.3855	43.408	73.83	75.01	36.099	45.795	33.212	32.6316	60.13	65.24	39.963	44.739	33.737	43.843		61.885	75.01	65.24	36.0408	45.795	44.739	43.408	33.212	43.843	-0.122695	0.154798	-0.046528	-0.902655	-0.557095	-0.590752	-0.634324	-1.02058	-0.619938	0.00732136	0.0369659	0.00658163	0.0342934
GSLG1_HUMAN	Golgi apparatus protein 1 OS=Homo sapiens GN=GLG1 PE=1 SV=2	GLG1;	29	188	389.354	p00359;p00360;p00467;p01773;p01774;p03374;p03417;p03651;p07652;p08685;p08848;p11659;p13348;p14530;p15554;p18222;p18534;p19347;p19918;p21579;p23451;p26187;p26590;p27225;p27424;p28471;p30792;p32597;p33092;	Q92896;		262.258	291.797	272.053	177.523	158.311	188.731	258.86	286.82	139.317	176.433	172.954	176.112	264.506	351.219	278.891	345.453	189.464	189.471		291.797	286.82	351.219	272.053	176.433	345.453	188.731	176.112	189.471	-0.0870501	-0.111869	0.180359	-0.188125	-0.812892	0.156476	-0.715684	-0.815519	-0.710034	0.441885	0.564455	0.00407255	0.0258753
EXOC8_HUMAN	Exocyst complex component 8 OS=Homo sapiens GN=EXOC8 PE=1 SV=2	EXOC8;	2	2	35.54	p00358;p11832;	Q8IYI6;		3.159	2.556	2.16052	2.88	2.066	1.572	3.043	2.869	2.399	1.518	1.574	1.016	2.862	1.96044	1.20333	1.24075	1.77	1.588		3.159	3.043	2.862	2.88	2.399	1.24075	2.066	1.574	1.77	0.0642826	0.010309	-0.0781617	-0.0691165	-0.332752	-1.28398	-0.548345	-0.94075	-0.771436	0.161226	0.278301	0.00188241	0.0165331
TSR1_HUMAN	Pre-rRNA-processing protein TSR1 homolog OS=Homo sapiens GN=TSR1 PE=1 SV=1	TSR1;	7	24	66.32	p05343;p06145;p07594;p11901;p14115;p18382;p20109;	Q2NL82;		49.5386	61.22	34.0705	45.86	28.1505	37.28	45.988	55.62	38.78	40.76	38.93	35.58	60.28	60.43	39.3933	45.3	27.72	29.65		61.22	55.62	60.43	45.86	40.76	45.3	37.28	38.93	29.65	0.051089	-0.0873103	0.0323509	-0.365678	-0.53576	-0.383403	-0.664512	-0.602032	-0.994882	0.00315375	0.0233036	0.00207588	0.0175492
GEMI4_HUMAN	Gem-associated protein 4 OS=Homo sapiens GN=GEMIN4 PE=1 SV=2	GEMIN4;	2	10	63.49	p19957;p29849;	P57678;		2.56	4.772	0.799523	3.357	2.236	2.291	2.513	4.18065	2.552	3.572	2.386	1.571	2.529	4.313	2.119	4.215	2.44	3.2611		4.772	4.18065	4.313	3.357	3.572	4.215	2.291	2.386	3.2611	0.109933	-0.080933	-0.0359696	-0.397489	-0.307929	-0.0691287	-0.948684	-0.890067	-0.439303	0.0873621	0.182274	0.00762614	0.0375357
BPTF_HUMAN	Nucleosome-remodeling factor subunit BPTF OS=Homo sapiens GN=BPTF PE=1 SV=3	BPTF;	3	5	49.2	p29666;p34313;p37198;	Q12830;		3.22065	4.136	2.11652	2.14776	2.391	2.087	3.51	2.961	2.186	2.467	2.142	2.19	3.729	2.736	2.15733	2.85	1.3745	2.226		4.136	3.51	3.729	2.14776	2.467	2.85	2.391	2.19	2.226	0.125404	-0.111361	-0.0240433	-0.819997	-0.620074	-0.41187	-0.665218	-0.791901	-0.768379	0.00887719	0.0413881	0.00141135	0.0143757
FLNA_HUMAN	Filamin-A OS=Homo sapiens GN=FLNA PE=1 SV=4	FLNA;	169	1988	6277.79	p00554;p00555;p00604;p00620;p00652;p00653;p00819;p01056;p01057;p01058;p01078;p01107;p01144;p01206;p01207;p01648;p01649;p01878;p02078;p02232;p02233;p02517;p02518;p02673;p02674;p03089;p03131;p03132;p03203;p03204;p03205;p03481;p03483;p03484;p03508;p03625;p03627;p03628;p03647;p03686;p03687;p04149;p04150;p04153;p04472;p04473;p04944;p05087;p05443;p05444;p05445;p05774;p05947;p06219;p06220;p06645;p07575;…	P21333;		10624.4	11472.1	4684.64	4916.76	6320.11	6816.68	10112.1	10681.4	4663	5034.84	6592.71	6800.37	11774.8	11500	4378.79	4549.81	6210.89	6719.87		11472.1	10681.4	11774.8	4916.76	5034.84	4549.81	6816.68	6800.37	6719.87	0.0205989	-0.0824178	0.0581724	-1.20174	-1.16751	-1.31365	-0.730383	-0.733841	-0.751019	5.44033e-05	0.00469363	0.00015789	0.00661673
OGT1_HUMAN	UDP-N-acetylglucosamine--peptide N-acetylglucosaminyltransferase 110 kDa subunit OS=Homo sapiens GN=OGT PE=1 SV=3	OGT;	5	22	165.94	p01635;p12799;p16064;p17999;p23157;	O15294;		12.4936	17.15	8.40652	10.501	8.37	10.09	17.66	14.19	8.35	11.37	8.28118	11.697	15.207	15.63	8.406	10.152	6.1635	8.45		17.15	17.66	15.63	10.501	11.37	10.152	10.09	11.697	8.45	0.0286028	0.0708796	-0.105288	-0.679079	-0.564374	-0.727842	-0.73668	-0.523467	-0.992583	0.000979524	0.0123589	0.00382961	0.0249371
FLII_HUMAN	Protein flightless-1 homolog OS=Homo sapiens GN=FLII PE=1 SV=2	FLII;	14	77	261.45	p00400;p00492;p09977;p10281;p12233;p16579;p17649;p18070;p18548;p20269;p24872;p25289;p30967;p31628;	Q13045;		62.373	74.7806	54.925	44.2615	50.919	40.1708	76.71	74.8007	46.3256	37.2321	43.2304	43.5896	78.27	66.937	43.3537	33.4022	43.5955	39.6824		74.7806	76.71	78.27	54.925	46.3256	43.3537	50.919	43.5896	43.5955	-0.0344326	0.00231745	0.0313622	-0.479634	-0.725288	-0.820943	-0.588893	-0.813115	-0.812918	0.00141866	0.014863	0.000319638	0.0075314
NDUS8_HUMAN	NADH dehydrogenase [ubiquinone] iron-sulfur protein 8, mitochondrial OS=Homo sapiens GN=NDUFS8 PE=1 SV=1	NDUFS8;	4	29	173.46	p17967;p17968;p36243;p37307;	O00217;		11.2706	24.1	18.76	24	17.02	15.11	26.36	27.94	22.14	21.76	16.67	11.0115	28.54	29.45	21.86	20.91	14.66	15.32		24.1	27.94	29.45	24	22.14	21.86	17.02	16.67	15.32	-0.172627	0.0406715	0.116607	-0.178626	-0.295005	-0.313367	-0.674429	-0.704406	-0.826244	0.0599345	0.140936	0.00294874	0.0211279
PTH2_HUMAN	Peptidyl-tRNA hydrolase 2, mitochondrial OS=Homo sapiens GN=PTRH2 PE=1 SV=1	PTRH2;	2	8	33.17	p31122;p32545;	Q9Y3E5;		5.54	6.31	4.91	4.17	3.394	3.28	5.622	5.82	3.71	4.154	3.25	3.67	4.79	5.7	3.19	3.95	2.959	3.71		6.31	5.82	5.7	4.91	4.154	3.95	3.394	3.67	3.71	0.0863677	-0.0302531	-0.0603104	-0.275549	-0.516771	-0.58942	-0.808286	-0.695492	-0.679853	0.00978703	0.0437656	0.000371184	0.00804986
SIAS_HUMAN	Sialic acid synthase OS=Homo sapiens GN=NANS PE=1 SV=2	NANS;	8	39	244.79	p01622;p11951;p12510;p15306;p25386;p26424;p26425;p33560;	Q9NR45;		88.298	140.62	80.387	86.432	73.392	70.933	115.04	130.18	87.34	78.381	81.855	75.835	125.24	126	81.89	82.563	77.55	84.573		140.62	130.18	126	86.432	87.34	82.563	73.392	81.855	84.573	0.0883523	-0.0229417	-0.0700258	-0.613812	-0.598735	-0.679882	-0.849755	-0.692307	-0.64518	0.000519275	0.00920419	0.000680728	0.0100787
DESM_HUMAN	Desmin OS=Homo sapiens GN=DES PE=1 SV=3	DES;	12	167	480.324	p00527;p06151;p09300;p14006;p14007;p14008;p16986;p19898;p21001;p24267;p33150;p34940;	P17661;		1719.74	1905.76	1297.49	1137.26	1021.39	1140.36	1989.56	2185.49	1364.33	1360.48	1061.67	1082.46	1654.21	1815.39	933.926	1052.27	1350.27	1224.6		1905.76	2185.49	1815.39	1297.49	1364.33	1052.27	1140.36	1082.46	1350.27	-0.0470073	0.150581	-0.117096	-0.601648	-0.529182	-0.903867	-0.787885	-0.863062	-0.544128	0.00751762	0.0375689	0.0048688	0.0287666
PP4R1_HUMAN	Serine/threonine-protein phosphatase 4 regulatory subunit 1 OS=Homo sapiens GN=PPP4R1 PE=1 SV=1	PPP4R1;	2	9	55.09	p09362;p36684;	Q8TF05;		5.97	7.44	3.37	4.93	4.02	3.21	5.49	6.25	4.1	4.49	4.46	4.02	6.89	6.49	4.76	4	3.97	2.31		7.44	6.25	6.89	4.93	4.49	4.76	4.02	4.46	3.97	0.117094	-0.134352	0.00629541	-0.476621	-0.611493	-0.527247	-0.771013	-0.621165	-0.78907	0.0043566	0.0273957	0.00199307	0.0170457
ANXA5_HUMAN	Annexin A5 OS=Homo sapiens GN=ANXA5 PE=1 SV=2	ANXA5;	21	231	580.83	p01737;p04670;p08151;p09227;p10219;p10220;p12195;p22399;p23954;p23955;p25738;p25739;p25740;p27253;p27254;p28251;p28798;p28799;p34308;p35847;p36902;	P08758;		1683.01	2257.01	761.412	804.629	1143.94	1034.1	2125.83	2210.55	946.359	1016.66	1069.45	1133.72	2070.78	1871.71	759.018	697.785	1680.62	1572.73		2257.01	2210.55	2070.78	804.629	1016.66	759.018	1143.94	1133.72	1680.62	0.0504491	0.0204443	-0.0737866	-1.43757	-1.10013	-1.52176	-0.929951	-0.942903	-0.374966	0.000170005	0.00615691	0.0104324	0.0453723
ACSM3_HUMAN		ACSM3;	2	19	36.74	p19621;p33763;	Q53FZ2;		2.99065	6.692	1.91052	5.872	3.65054	3.74088	4.29097	5.588	5.16059	6.43	4.23118	4.033	4.54038	6.724	4.75333	5.667	2.7661	3.536		6.692	5.588	6.724	5.872	6.43	5.667	3.74088	4.23118	3.536	0.0791687	-0.180937	0.086051	-0.109417	0.02155	-0.160684	-0.759889	-0.582209	-0.84115	0.474505	0.594312	0.00424085	0.026413
ZCHC3_HUMAN	Zinc finger CCHC domain-containing protein 3 OS=Homo sapiens GN=ZCCHC3 PE=1 SV=1	ZCCHC3;	8	26	145.97	p02925;p04029;p06374;p07722;p11031;p12587;p12996;p13698;	Q9NUD5;		33.91	37.92	18.9605	20.68	23.242	17.106	31.32	26.27	13.7056	18.326	21.611	22.191	36.58	36.41	23.73	24.836	18.684	13.583		37.92	31.32	36.58	20.68	18.326	24.836	23.242	22.191	18.684	0.104381	-0.171494	0.0524772	-0.770342	-0.944686	-0.506145	-0.601844	-0.668603	-0.916775	0.00723317	0.0367738	0.00469328	0.0280402
PDLI5_HUMAN	PDZ and LIM domain protein 5 OS=Homo sapiens GN=PDLIM5 PE=1 SV=5	PDLIM5;	22	165	444.09	p02085;p02086;p02452;p02453;p03984;p08409;p08410;p08904;p10258;p10371;p11729;p14206;p14711;p14712;p15723;p19391;p26715;p29536;p30270;p30533;p35293;p37189;	Q96HC4;		265.711	310.861	136.473	147.129	162.275	173.986	256.153	292.491	149.305	162.933	162.202	174.261	263.398	265.58	119.68	137.683	166.177	178.246		310.861	292.491	265.58	147.129	162.933	137.683	173.986	174.261	178.246	0.101988	0.0141102	-0.125131	-0.977203	-0.830005	-1.07292	-0.73531	-0.73303	-0.70041	0.000739011	0.0105286	0.000989484	0.0120262
NDUA4_HUMAN	Cytochrome c oxidase subunit NDUFA4 OS=Homo sapiens GN=NDUFA4 PE=1 SV=1	NDUFA4;	3	18	53.46	p10139;p17757;p19134;	O00483;		65	67.1	34.9	39.1	37.22	37.4	53.1	60	30.86	32.3	37.5	39.8	61.3	63.5	39.5	38.9	38.22	38.61		67.1	60	63.5	39.1	32.3	39.5	37.4	39.8	38.61	0.0787991	-0.0825512	-0.000757122	-0.700345	-0.97598	-0.685661	-0.764475	-0.674745	-0.718539	0.00102811	0.0123889	0.000323939	0.00760221
TOP1M_HUMAN	DNA topoisomerase I, mitochondrial OS=Homo sapiens GN=TOP1MT PE=1 SV=1	TOP1MT; TOP1;	7	93	158.59	p13006;p13985;p15655;p20735;p23068;p23069;p24518;	Q969P6; P11387;		173.72	193.47	104.71	101.65	116.99	121.66	147.49	179.24	92.21	103.54	123.51	122.6	192.28	193.61	100.72	101.31	99.03	94.032		193.47	179.24	193.61	104.71	103.54	101.31	121.66	123.51	99.03	0.0354549	-0.0747623	0.0364985	-0.850256	-0.866467	-0.897878	-0.6338	-0.612027	-0.930717	6.15659e-05	0.00474686	0.0012947	0.0136373
AL9A1_HUMAN	4-trimethylaminobutyraldehyde dehydrogenase OS=Homo sapiens GN=ALDH9A1 PE=1 SV=3	ALDH9A1;	8	45	168.3	p00801;p07850;p08341;p11153;p33672;p33965;p34974;p35211;	P49189;		101.86	98.66	51.94	62.51	41.22	63.22	70.51	101.84	45.6706	73.37	48.96	65.37	96.28	92.49	57.68	68.35	52.2415	54.17		101.86	101.84	96.28	62.51	73.37	68.35	63.22	65.37	54.17	0.0266838	0.0264005	-0.0545958	-0.677745	-0.446642	-0.548891	-0.661451	-0.613203	-0.884338	0.00093872	0.0121664	0.00055886	0.00927011
SND1_HUMAN	Staphylococcal nuclease domain-containing protein 1 OS=Homo sapiens GN=SND1 PE=1 SV=1	SND1;	42	363	709.25	p00421;p04391;p05368;p05369;p05372;p05686;p05729;p06615;p07429;p08207;p08966;p09948;p10508;p11611;p11612;p14415;p17467;p20450;p21316;p21369;p23827;p23828;p24501;p24502;p25851;p26164;p26165;p27466;p28204;p29105;p29786;p29787;p30549;p30550;p30602;p32564;p33606;p33843;p34432;p34609;p35605;p37204;	Q7KZF4;		852.593	1037.53	664.775	766.729	607.216	612.873	920.628	991.855	713.743	721.264	609.694	630.668	964.242	960.08	754.352	768.6	574.911	584.14		1037.53	991.855	964.242	766.729	721.264	768.6	612.873	630.668	584.14	0.0562211	-0.00873084	-0.0494648	-0.380143	-0.468333	-0.376627	-0.703272	-0.661979	-0.772546	0.000740355	0.0105286	0.000104864	0.00608472
MANF_HUMAN	Mesencephalic astrocyte-derived neurotrophic factor OS=Homo sapiens GN=MANF PE=1 SV=3	MANF;	12	102	194.28	p05159;p05281;p05559;p10131;p14569;p14734;p15191;p16434;p16804;p18037;p26085;p26086;	P55145;		246.981	269.016	150.342	145.89	153.77	154.333	264.19	267.687	147.523	155.256	149.861	152.406	254.19	277.73	142.226	135.139	175.281	190.723		269.016	267.687	277.73	150.342	155.256	142.226	154.333	152.406	190.723	-0.0131415	-0.0202864	0.0328495	-0.85259	-0.806184	-0.932645	-0.814787	-0.832918	-0.509355	1.57833e-05	0.00356157	0.00119458	0.0130514
RL27_HUMAN	60S ribosomal protein L27 OS=Homo sapiens GN=RPL27 PE=1 SV=2	RPL27;	11	101	185.32	p05469;p05470;p24178;p24179;p33883;p35483;p35701;p35702;p35703;p35704;p37166;	P61353;		869.731	961.391	487.799	469.671	528.07	494.248	713.971	790.541	549.911	623.172	510.238	545.474	850.806	869.078	453.593	464.901	502.661	528.685		961.391	790.541	869.078	487.799	623.172	464.901	528.07	545.474	528.685	0.138034	-0.144249	-0.0076019	-0.840803	-0.487459	-0.910166	-0.72636	-0.679578	-0.72468	0.00755026	0.0375966	0.00239989	0.0188436
ALDH2_HUMAN	Aldehyde dehydrogenase, mitochondrial OS=Homo sapiens GN=ALDH2 PE=1 SV=2	ALDH2; ALDH1A2;	16	161	664.14	p05783;p06226;p07177;p12471;p12472;p17349;p17640;p19125;p19780;p30778;p30902;p31222;p32608;p33819;p35425;p37340;	P05091; O94788;		221.13	265.49	117.531	182.94	141.081	157.57	266.85	281.531	173.44	166.66	152.941	165.652	273.49	271.801	168.87	159.62	179.188	131.221		265.49	281.531	273.49	182.94	173.44	168.87	157.57	165.652	179.188	-0.0429034	0.0417331	-7.08327e-05	-0.580188	-0.657122	-0.695646	-0.795566	-0.723407	-0.610085	9.28702e-05	0.00537202	0.000171586	0.00666074
PLIN3_HUMAN	Perilipin-3 OS=Homo sapiens GN=PLIN3 PE=1 SV=3	PLIN3;	22	112	654.42	p04274;p05402;p05403;p11317;p13645;p13646;p18385;p18543;p18544;p19144;p19161;p19162;p19312;p25788;p25789;p26006;p28233;p30248;p30249;p31520;p32753;p34976;	O60664;		270.789	292.365	211.406	223.429	149.367	192.652	256.506	243.446	193.698	205.703	172.084	178.134	282.126	311.963	211.316	242.054	142.501	156.758		292.365	256.506	311.963	223.429	205.703	242.054	192.652	178.134	156.758	0.0269982	-0.161781	0.120603	-0.360959	-0.48021	-0.245446	-0.574778	-0.687814	-0.872233	0.0307944	0.089441	0.00451329	0.0274194
2A5A_HUMAN	Serine/threonine-protein phosphatase 2A 56 kDa regulatory subunit alpha isoform OS=Homo sapiens GN=PPP2R5A PE=1 SV=1	PPP2R5A;	3	10	54.98	p02732;p09309;p12291;	Q15172;		21.59	5.283	11.97	11.44	13.43	11.87	18.397	3.162	9.11	10.82	12.97	13.83	23.693	23.628	9.45	11.09	8.07	11.77		21.59	18.397	23.693	11.97	10.82	11.09	13.43	13.83	11.77	0.0244854	-0.206407	0.158583	-0.826455	-0.972177	-0.936618	-0.660419	-0.618077	-0.850764	0.00325609	0.023648	0.00782423	0.0381704
SORCN_HUMAN	Sorcin OS=Homo sapiens GN=SRI PE=1 SV=1	SRI;	8	60	208.98	p01885;p03389;p04906;p07444;p20531;p21550;p26017;p28623;	P30626;		98.57	94.8413	48.623	62.558	56.7205	57.0679	92.881	96.1313	62.1066	41.1221	56.471	58.2196	101.35	99.96	52.3143	54.676	64.5525	66.535		98.57	96.1313	101.35	62.558	62.1066	54.676	57.0679	58.2196	66.535	-0.00166604	-0.0378083	0.0384649	-0.65762	-0.668068	-0.851907	-0.790136	-0.761311	-0.568701	0.000195355	0.00658707	0.000338426	0.00776331
CIP4_HUMAN	Cdc42-interacting protein 4 OS=Homo sapiens GN=TRIP10 PE=1 SV=3	TRIP10;	11	50	92.62	p02226;p02387;p11506;p13338;p13339;p18223;p21204;p23945;p32540;p32846;p36280;	Q15642;		83.6337	105.93	65.638	55.6408	51.122	68.1209	89.771	95.905	59.26	72.6916	60.238	54.6115	84.32	110.96	54.82	65.8187	63.158	63.934		105.93	95.905	110.96	65.638	72.6916	65.8187	68.1209	60.238	63.934	0.0228563	-0.120577	0.0897847	-0.667652	-0.520395	-0.663684	-0.614086	-0.791509	-0.7056	0.00192412	0.0177013	0.00127991	0.0135301
SMRC1_HUMAN	SWI/SNF complex subunit SMARCC1 OS=Homo sapiens GN=SMARCC1 PE=1 SV=3	SMARCC1;	19	153	567.47	p00980;p01783;p04873;p06346;p07030;p07031;p08767;p10067;p12705;p13425;p17419;p17420;p17562;p20677;p24554;p27433;p31835;p34899;p37287;	Q92922;		241.253	208.601	181.421	149.862	138.449	130.613	200.221	184.77	144.02	144.346	127.07	147.375	196.398	209.643	160.187	175.701	89.072	116.205		241.253	200.221	209.643	181.421	144.346	175.701	138.449	147.375	116.205	0.152591	-0.11636	-0.0500192	-0.258611	-0.588419	-0.304833	-0.648603	-0.558465	-0.901277	0.0421511	0.109911	0.00584214	0.0321662
DNM3A_HUMAN	DNA (cytosine-5)-methyltransferase 3A OS=Homo sapiens GN=DNMT3A PE=1 SV=4	DNMT3A;	17	116	344.42	p02884;p05103;p06113;p08321;p09308;p10791;p10844;p11564;p12205;p16124;p18492;p18713;p18799;p22314;p30285;p33309;p36067;	Q9Y6K1;		216.791	192.31	142.97	116.17	139.75	122.59	173.471	174.19	110.461	103.58	127.011	126.37	205.96	208.16	117.264	114.871	103.68	85.5711		216.791	174.19	208.16	142.97	110.461	117.264	139.75	127.011	103.68	0.11837	-0.19727	0.0597606	-0.48222	-0.8544	-0.768168	-0.515084	-0.652977	-0.945795	0.00959217	0.0433569	0.0104107	0.0453114
CP51A_HUMAN	Lanosterol 14-alpha demethylase OS=Homo sapiens GN=CYP51A1 PE=1 SV=3	CYP51A1;	5	22	112.51	p04734;p18107;p21944;p31265;p36822;	Q16850;		21.101	20.9306	12.682	11.389	12.137	14.37	21.86	20.85	8.096	7.358	14.61	15.246	21.33	19.53	11.1	10.79	10.2815	8.1111		21.101	21.86	21.33	12.682	8.096	11.1	14.37	15.246	10.2815	-0.0223429	0.0286391	-0.00677032	-0.756872	-1.40437	-0.949095	-0.576594	-0.491224	-1.0596	0.00137309	0.014463	0.00626105	0.0333336
SH3L3_HUMAN	SH3 domain-binding glutamic acid-rich-like protein 3 OS=Homo sapiens GN=SH3BGRL3 PE=1 SV=1	SH3BGRL3;	3	34	151.26	p15561;p15562;p35711;	Q9H299;		72.28	118.21	52.07	59.2	60.52	63.1	94.84	114.01	65.89	68	63.94	52.6	81.59	96.373	52.04	54.56	76.92	77.44		118.21	114.01	96.373	59.2	68	54.56	63.1	63.94	77.44	0.110013	0.0578211	-0.184638	-0.88767	-0.687733	-1.00542	-0.795627	-0.776549	-0.500188	0.00323758	0.023648	0.00708425	0.0359233
PBIP1_HUMAN	Pre-B-cell leukemia transcription factor-interacting protein 1 OS=Homo sapiens GN=PBXIP1 PE=1 SV=1	PBXIP1;	2	5	48.75	p10251;p20217;	Q96AQ6;		4.82065	6.08063	2.18052	2.40076	2.59054	3.743	5.607	5.65	3.31	3.32	2.12118	3.648	6.59	5.429	1.68333	2.59	3.4915	4.0511		6.08063	5.65	6.59	2.40076	3.32	2.59	3.743	3.648	4.0511	-0.00621374	-0.112184	0.109844	-1.34694	-0.879252	-1.23748	-0.70624	-0.743329	-0.592121	0.00102793	0.0123889	0.00152865	0.0149476
OAT_HUMAN	Ornithine aminotransferase, mitochondrial OS=Homo sapiens GN=OAT PE=1 SV=1	OAT;	19	130	545.82	p00912;p01844;p04943;p05588;p07923;p08631;p08632;p11253;p11443;p13213;p16019;p20871;p32363;p32639;p34210;p34211;p34212;p35891;p36416;	P04181;		537.199	539.341	390.861	430.781	190.987	388.503	242.196	601.12	236.861	360.843	414.4	413.676	579.431	606.885	485.573	452.231	289.002	258.564		539.341	601.12	606.885	430.781	360.843	485.573	388.503	414.4	289.002	-0.110934	0.0455223	0.0592926	-0.435177	-0.690759	-0.262441	-0.584205	-0.491107	-1.01105	0.0203888	0.0689855	0.00762182	0.0375357
TBC15_HUMAN	TBC1 domain family member 15 OS=Homo sapiens GN=TBC1D15 PE=1 SV=2	TBC1D15;	2	14	81.75	p15254;p20043;	Q8TC07;		43.42	59.94	26.48	25.5	36.36	31.27	56.4	50.78	31.57	26.33	25.23	30.29	46.92	50.56	18.6	18.5	37.69	37.03		59.94	56.4	50.56	26.48	31.57	18.6	36.36	30.29	37.69	0.10757	0.0197456	-0.137953	-1.07105	-0.817395	-1.58065	-0.613597	-0.877108	-0.561768	0.00296383	0.0227744	0.00423449	0.0264015
NP1L1_HUMAN	Nucleosome assembly protein 1-like 1 OS=Homo sapiens GN=NAP1L1 PE=1 SV=1	NAP1L1;	9	99	335.88	p08867;p18122;p18123;p25156;p25157;p26519;p26520;p36176;p36177;	P55209;		346.95	358.07	261.63	278.23	215.77	230.75	321.61	327.21	242.08	249.06	234.54	235.59	296.17	337.92	253.61	250.05	167.549	174.409		358.07	327.21	337.92	278.23	249.06	253.61	230.75	235.59	174.409	0.0701879	-0.0598369	-0.013372	-0.293776	-0.45356	-0.427442	-0.563723	-0.533775	-0.967578	0.00322914	0.023648	0.00413791	0.0259983
ITB1_HUMAN	Integrin beta-1 OS=Homo sapiens GN=ITGB1 PE=1 SV=2	ITGB1;	15	121	368.554	p04488;p04997;p08684;p09652;p11101;p12588;p14231;p19698;p21384;p25228;p28010;p28487;p29037;p29337;p35791;	P05556;		367.61	459.65	177.621	185.191	214.674	261.002	364.22	372.23	145.164	172.615	236.785	271.435	357.39	427.73	142.756	159.942	257.62	236.79		459.65	372.23	427.73	185.191	172.615	159.942	261.002	271.435	257.62	0.130593	-0.173748	0.0267577	-1.18093	-1.28239	-1.39239	-0.685882	-0.629336	-0.704695	0.000740562	0.0105286	0.00376917	0.024653
TFAM_HUMAN	Transcription factor A, mitochondrial OS=Homo sapiens GN=TFAM PE=1 SV=1	TFAM;	8	61	120.53	p00756;p07450;p07787;p07792;p09243;p16254;p28020;p30267;	Q00059;		106.46	120.96	66.12	79.48	67.61	72.51	87.66	107.521	63.12	81.5716	82.23	79.8786	136.44	115.52	70.3	70.643	61.77	74.998		120.96	107.521	136.44	79.48	81.5716	70.643	72.51	82.23	74.998	-0.00809026	-0.178006	0.165646	-0.613957	-0.576482	-0.784002	-0.746368	-0.564884	-0.697696	0.0078532	0.0384597	0.00702119	0.0358342
DPYL4_HUMAN	Dihydropyrimidinase-related protein 4 OS=Homo sapiens GN=DPYSL4 PE=1 SV=2	DPYSL4;	2	2	78.0312	p22680;p22681;	O14531;		21.7006	26.382	12.8005	14.9008	14.83	15.56	25.601	23.4007	15.3006	15.8016	13.31	8.77	23.2004	13.906	13.3033	1.421	18.49	12.12		26.382	25.601	23.2004	14.9008	15.8016	13.3033	15.56	13.31	18.49	0.0741033	0.0307477	-0.111302	-0.750064	-0.665383	-0.913663	-0.687609	-0.91294	-0.438705	0.000991043	0.0123748	0.0064587	0.0338937
PDIA6_HUMAN	Protein disulfide-isomerase A6 OS=Homo sapiens GN=PDIA6 PE=1 SV=1	PDIA6;	19	187	640.35	p05484;p07701;p10663;p11965;p12056;p12057;p12835;p12836;p16436;p17615;p17616;p21868;p24376;p24915;p25031;p30554;p30931;p30932;p33426;	Q15084;		1348.36	1530.16	897.637	992.821	913.257	893.12	1284.45	1341.1	904.346	883.581	859.053	936.342	1570.76	1541.4	929.834	971.025	950.641	926.87		1530.16	1341.1	1570.76	992.821	904.346	971.025	913.257	936.342	950.641	0.0474301	-0.142833	0.0852058	-0.576647	-0.711306	-0.608672	-0.69716	-0.661146	-0.639279	0.00226502	0.0194501	0.00157371	0.0151842
MECP2_HUMAN	Methyl-CpG-binding protein 2 OS=Homo sapiens GN=MECP2 PE=1 SV=1	MECP2;	3	6	71.37	p16295;p31892;p33440;	P51608;		4.102	4.55063	2.433	2.4201	2.283	2.71088	4.028	4.7	1.32118	2.87	2.93118	3.23155	4.186	4.973	2.67333	2.69075	2.75	3.0781		4.55063	4.7	4.973	2.433	2.87	2.69075	2.71088	3.23155	3.0781	-0.0591888	-0.0125946	0.068861	-0.962519	-0.724205	-0.817248	-0.806492	-0.553029	-0.623215	0.000302787	0.00759239	0.000933912	0.011664
PPIB_HUMAN	Peptidyl-prolyl cis-trans isomerase B OS=Homo sapiens GN=PPIB PE=1 SV=2	PPIB;	16	236	590.34	p03975;p05370;p05371;p05486;p09593;p13474;p13475;p14025;p14026;p14027;p14189;p30542;p32241;p33714;p34024;p35671;	P23284;		1370.95	1375.75	833.56	779.86	952.1	797.44	1420.46	1207.24	839.91	770.89	814.63	852.57	1281.96	1355.86	738.65	827.78	830.77	825.18		1375.75	1420.46	1355.86	833.56	839.91	827.78	952.1	852.57	830.77	-0.00864994	0.0374899	-0.02966	-0.73151	-0.720562	-0.741549	-0.539683	-0.698978	-0.736347	9.2312e-06	0.00311428	0.000271769	0.00743002
RL5_HUMAN	60S ribosomal protein L5 OS=Homo sapiens GN=RPL5 PE=1 SV=3	RPL5;	17	190	487.84	p06431;p07613;p10313;p10314;p12876;p12877;p12878;p13938;p25024;p25025;p25026;p25866;p25867;p27446;p30688;p36799;p36800;	P46777;		876.585	595.304	762.371	703.269	570.35	501.69	834.961	694.126	647.358	676.592	513.771	531.44	821.9	590.992	665.192	703.069	506.881	500.89		876.585	834.961	821.9	762.371	676.592	703.069	570.35	531.44	506.881	0.0538275	-0.0163578	-0.0391041	-0.147574	-0.319781	-0.2644	-0.566219	-0.66816	-0.736421	0.012513	0.0509884	0.00023953	0.00718556
UBQL4_HUMAN	Ubiquilin-4 OS=Homo sapiens GN=UBQLN4 PE=1 SV=2	UBQLN4;	6	33	238.17	p01848;p02370;p04057;p05887;p09684;p24752;	Q9NRR5;		20.0406	9.66589	25.3405	20.7908	13.4201	11.3929	20.875	19.6727	17.8206	15.3266	11.4914	7.0282	19.7488	14.9374	19.277	21.4097	13.2545	13.7022		20.0406	20.875	19.7488	25.3405	17.8206	21.4097	13.4201	11.4914	13.7022	-0.0129579	0.0458868	-0.0341249	0.325559	-0.182342	0.0823807	-0.591493	-0.815338	-0.56148	0.585369	0.69367	0.000680543	0.0100787
RL27A_HUMAN	60S ribosomal protein L27a OS=Homo sapiens GN=RPL27A PE=1 SV=2	RPL27A;	6	66	267.1	p22379;p24889;p27662;p27663;p30909;p36560;	P46776;		689.902	695.693	489.746	544.525	423.531	402.629	555.011	561.091	541.261	574.08	372.491	421.794	654.68	667.035	491.503	518.631	379.572	353.063		695.693	561.091	667.035	544.525	574.08	518.631	423.531	421.794	379.572	0.117512	-0.192705	0.0568241	-0.23594	-0.159687	-0.30623	-0.598472	-0.6044	-0.756567	0.0954737	0.193754	0.00580785	0.0321662
FINC_HUMAN	Fibronectin OS=Homo sapiens GN=FN1 PE=1 SV=4	FN1;	27	90	445.31	p04760;p05260;p09896;p10694;p10695;p11282;p13341;p13483;p13672;p15959;p19223;p19224;p25058;p25649;p27700;p28296;p29844;p30038;p30367;p30728;p32482;p33046;p33442;p34667;p35758;p36023;p37101;	P02751;		150.588	184.535	81.3302	89.1101	107.423	110.535	169.083	181.65	87.1257	96.3436	107.782	102.81	175.534	188.308	79.0893	99.4797	135.203	129.504		184.535	181.65	188.308	89.1101	96.3436	99.4797	110.535	107.782	135.203	-0.0023114	-0.0250441	0.0268855	-1.05255	-0.939948	-0.893734	-0.7417	-0.778093	-0.451075	1.57281e-05	0.00356157	0.00168828	0.0156727
ETFA_HUMAN	Electron transfer flavoprotein subunit alpha, mitochondrial OS=Homo sapiens GN=ETFA PE=1 SV=1	ETFA;	17	122	270.8	p00301;p00302;p02607;p12175;p18628;p19004;p20398;p25860;p25861;p27324;p28162;p29440;p31266;p32729;p34332;p34333;p35507;	P13804;		241.361	303.411	229.181	255.08	183.41	169.211	270.03	294.2	236.09	232.42	167.62	178.172	292.14	313.97	239.17	254.83	214.012	219.694		303.411	294.2	313.97	255.08	236.09	254.83	183.41	178.172	219.694	-0.00213683	-0.0466112	0.0472203	-0.252459	-0.364072	-0.253873	-0.728336	-0.770141	-0.467913	0.00289511	0.0225873	0.001511	0.0148992
RCN2_HUMAN	Reticulocalbin-2 OS=Homo sapiens GN=RCN2 PE=1 SV=1	RCN2;	10	68	417.98	p00589;p00590;p05847;p10014;p10015;p13458;p26361;p26750;p33677;p35782;	Q14257;		123.616	129.84	64.691	63.6428	63.9621	61.5689	107.581	119.722	46.2366	66.452	63.6962	81.4046	113.73	121.439	53.4943	57.0697	72.753	91.5031		129.84	119.722	121.439	64.691	66.452	57.0697	63.9621	81.4046	91.5031	0.0702743	-0.0467723	-0.0262288	-0.934824	-0.896076	-1.11566	-0.951172	-0.603279	-0.434568	0.000137532	0.00569607	0.006603	0.0343485
RCN1_HUMAN	Reticulocalbin-1 OS=Homo sapiens GN=RCN1 PE=1 SV=1	RCN1;	14	132	304.67	p00058;p06206;p06207;p07737;p13034;p13035;p13448;p13449;p15791;p15986;p25581;p30821;p35529;p36612;	Q15293;		411.431	532.01	375.766	413.37	317.561	326.15	494.31	501.78	385.73	392.11	306.7	310.47	541.42	512.02	353.85	379.58	340.65	372.76		532.01	501.78	541.42	413.37	392.11	379.58	326.15	310.47	372.76	0.0189436	-0.0654548	0.0442384	-0.345076	-0.421251	-0.468106	-0.686974	-0.758056	-0.494263	0.00110404	0.0126512	0.00105273	0.0121821
KCRU_HUMAN	Creatine kinase U-type, mitochondrial OS=Homo sapiens GN=CKMT1A PE=1 SV=1	CKMT1A;	7	31	133.5	p05602;p12123;p21393;p22477;p28396;p32167;p35566;	P12532;		116.06	141.49	86.116	96.559	84.8961	91.773	107.65	130	93.7812	106.746	90.9972	99.356	128.39	137.63	90.8533	94.1307	70.099	71.1252		141.49	130	137.63	96.559	106.746	94.1307	91.773	99.356	71.1252	0.0531385	-0.0690499	0.0132334	-0.498079	-0.35338	-0.534824	-0.57142	-0.456883	-0.939129	0.00191644	0.0177013	0.00573762	0.0319077
QCR1_HUMAN	Cytochrome b-c1 complex subunit 1, mitochondrial OS=Homo sapiens GN=UQCRC1 PE=1 SV=3	UQCRC1;	21	202	731.71	p00493;p00494;p02874;p02875;p07504;p12960;p13536;p15336;p18017;p23550;p23551;p23706;p23707;p24670;p24671;p27527;p27528;p28561;p29115;p36660;p36661;	P31930;		350.695	353.775	323.17	349.814	214.219	234.639	338.975	351.036	333.163	334.532	250.151	257.342	393.245	426.22	320.099	339.83	221.415	233.591		353.775	351.036	426.22	349.814	334.532	339.83	234.639	257.342	233.591	-0.0917708	-0.102986	0.176994	-0.108016	-0.17246	-0.149791	-0.684161	-0.55092	-0.690619	0.22769	0.355754	0.00635389	0.0335538
PYR1_HUMAN	CAD protein OS=Homo sapiens GN=CAD PE=1 SV=3	CAD;	30	212	406.221	p00093;p05930;p06286;p09442;p10688;p11182;p13154;p14705;p16487;p17760;p19002;p19238;p19831;p21474;p22412;p22458;p22561;p22589;p24236;p25023;p27741;p28361;p28409;p31390;p32046;p33646;p33694;p33773;p34102;p34103;	P27708;		287.39	274.461	174.106	181.523	169.931	164.921	234.33	233.981	166.913	168.643	167.916	180.535	262.73	278.104	198.74	208.14	148.613	163.123		287.39	234.33	278.104	181.523	168.643	208.14	169.931	180.535	163.123	0.10829	-0.186178	0.0609044	-0.554568	-0.660746	-0.357166	-0.649775	-0.562445	-0.708758	0.0159859	0.0593601	0.00508679	0.0294612
SYJ2B_HUMAN	Synaptojanin-2-binding protein OS=Homo sapiens GN=SYNJ2BP PE=1 SV=2	SYNJ2BP;	3	22	105.2	p11796;p15017;p24453;	P57105;		21.82	20.38	11.44	13.8	11.66	12.76	17.69	19.35	13.51	11.869	15.206	8.63155	22.15	23.06	13.34	18.94	13.35	7.3822		21.82	19.35	23.06	13.8	13.51	18.94	12.76	15.206	13.35	0.0273663	-0.145951	0.107108	-0.633617	-0.664257	-0.176848	-0.746656	-0.493644	-0.681445	0.0445447	0.113578	0.00438503	0.0268913
MYPT1_HUMAN	Protein phosphatase 1 regulatory subunit 12A OS=Homo sapiens GN=PPP1R12A PE=1 SV=1	PPP1R12A;	19	97	241.394	p02340;p08113;p10178;p12522;p15051;p15940;p16391;p17887;p21609;p22316;p22415;p25991;p28530;p28612;p29114;p29494;p30026;p30339;p35870;	O14974;		97.1947	142.678	83.5845	89.2508	84.689	93.5469	160.35	157.423	90.0856	98.4381	84.6312	94.0326	154.327	163.252	86.2883	91.9267	112.639	111.625		142.678	160.35	163.252	89.2508	98.4381	91.9267	93.5469	94.0326	112.639	-0.123471	0.0449879	0.0708684	-0.8003	-0.658947	-0.75768	-0.732475	-0.725004	-0.46453	0.000877368	0.0117212	0.00353137	0.0237492
CALR_HUMAN	Calreticulin OS=Homo sapiens GN=CALR PE=1 SV=1	CALR;	29	408	902.87	p01440;p03344;p03783;p03784;p07736;p10088;p10110;p10111;p10112;p10693;p11498;p11902;p12684;p12685;p13753;p13754;p13833;p13834;p13835;p14657;p14658;p14659;p17125;p17126;p17443;p17444;p26087;p26088;p33649;	P27797;		1591.12	1919.37	1248.92	1326.23	1093.39	1066.27	1714.81	1812.43	1323.14	1439.25	1091.04	1260.41	1857.37	1946.2	1269.02	1382.59	1235.94	1319.46		1919.37	1812.43	1946.2	1326.23	1439.25	1382.59	1093.39	1260.41	1319.46	0.0202138	-0.0624942	0.0402375	-0.513088	-0.395106	-0.453046	-0.791613	-0.586526	-0.520477	0.000618926	0.0098675	0.00107391	0.0123132
NAA10_HUMAN	N-alpha-acetyltransferase 10 OS=Homo sapiens GN=NAA10 PE=1 SV=1	NAA11; NAA10;	8	48	110.41	p01983;p04818;p11679;p13436;p22735;p22736;p23727;p37339;	Q9BSU3; P41227;		74.61	59.8126	63.1505	51.8215	46.4325	44.12	65.07	58.9807	56.42	52.1416	44.1742	44.0531	61.403	59.391	56.0167	58.9597	39.4845	37.7811		74.61	65.07	61.403	63.1505	56.42	58.9597	46.4325	44.1742	39.4845	0.154612	-0.0427642	-0.126448	-0.085962	-0.24855	-0.185026	-0.52962	-0.601553	-0.76347	0.162586	0.279816	0.00594855	0.0323046
CUL3_HUMAN	Cullin-3 OS=Homo sapiens GN=CUL3 PE=1 SV=2	CUL3;	9	53	159.18	p04908;p08414;p13945;p16659;p16719;p18428;p23689;p30698;p34327;	Q13618;		113.345	117.148	71.3535	78.818	60.7445	71.4949	122.283	126.529	90.1466	79.8426	79.859	70.388	109.572	117.35	72.791	71.6707	82.812	54.136		117.148	126.529	117.35	78.818	90.1466	72.791	71.4949	79.859	82.812	-0.0388137	0.0723221	-0.0363227	-0.610549	-0.416801	-0.725314	-0.751234	-0.591619	-0.539234	0.00261521	0.0212513	0.000770559	0.0107028
HSP74_HUMAN	Heat shock 70 kDa protein 4 OS=Homo sapiens GN=HSPA4 PE=1 SV=4	HSPA4;	49	505	1447.7	p00730;p00877;p00991;p03518;p04492;p06067;p06068;p07397;p07411;p07412;p07493;p08039;p08744;p09295;p09296;p09641;p09642;p10041;p16463;p16464;p16561;p16562;p17009;p17203;p18359;p18360;p18689;p19672;p23382;p23663;p23753;p24018;p24019;p24298;p24299;p24410;p25126;p25673;p25674;p26936;p26937;p29351;p29352;p30000;p30174;p30175;p33954;p35346;p35953;	P34932;		1141.06	1013.31	725.015	774.423	678.472	658.435	954.982	969.428	690.53	709.018	606.353	705.319	942.646	1001.35	715.714	809.83	607.538	638.156		1141.06	969.428	1001.35	774.423	709.018	809.83	678.472	705.319	638.156	0.137566	-0.0975988	-0.0508534	-0.421611	-0.548911	-0.357112	-0.612443	-0.556456	-0.700822	0.0106847	0.0464312	0.00294934	0.0211279
AMPD2_HUMAN	AMP deaminase 2 OS=Homo sapiens GN=AMPD2 PE=1 SV=2	AMPD2;	2	11	51.16	p18533;p21577;	Q01433;		4.77	5.89	3.38	3.24	3.198	3.75	4.63	6.13	2.68	3.29	3.41	3.97	6.3	6.83	3.9	4.2	4.58	4.44		5.89	6.13	6.83	3.38	3.29	4.2	3.75	3.97	4.58	-0.0932625	-0.035643	0.120355	-0.894507	-0.933443	-0.581141	-0.74464	-0.662391	-0.456183	0.00275851	0.0219298	0.00436305	0.0268913
SPD2B_HUMAN	SH3 and PX domain-containing protein 2B OS=Homo sapiens GN=SH3PXD2B PE=1 SV=3	SH3PXD2B;	3	11	77.75	p00005;p06698;p28398;	A1X283;		25.05	33.04	16.86	20.22	18.25	13.38	20.21	29.14	17.8	23.35	22.56	14.42	24.92	33.62	16.59	21.23	15.66	21.76		33.04	29.14	33.62	20.22	23.35	21.23	18.25	22.56	21.76	0.0491505	-0.132062	0.0742566	-0.65928	-0.451641	-0.588959	-0.807167	-0.501296	-0.553385	0.00356032	0.0244309	0.00457951	0.0276608
LDAH_HUMAN	Lipid droplet-associated hydrolase OS=Homo sapiens GN=LDAH PE=1 SV=1	C2orf43;	2	16	89.28	p00855;p15041;	Q9H6V9;		5.978	7.206	4.63	4.558	3.147	4.436	7.225	8.328	3.666	3.589	4.532	5.042	7.701	7.39	4.791	3.962	5.7	4.751		7.206	8.328	7.701	4.63	3.666	4.791	4.436	5.042	5.7	-0.104067	0.104705	-0.00821944	-0.742253	-1.07906	-0.692938	-0.804006	-0.619269	-0.442303	0.0021093	0.0185903	0.00533489	0.030183
MPP6_HUMAN	MAGUK p55 subfamily member 6 OS=Homo sapiens GN=MPP6 PE=1 SV=2	MPP6;	6	10	91.08	p00961;p03057;p10616;p25944;p30568;p36733;	Q9NZW5;		143.03	144.19	67.22	57.395	84.2435	6.00388	128.38	107.15	76.0412	64.429	88.126	74.29	147.67	125.73	59.68	60.21	102.295	84.1291		144.19	128.38	147.67	67.22	76.0412	60.21	84.2435	88.126	102.295	0.0417201	-0.125831	0.0761258	-1.05929	-0.881398	-1.21818	-0.733613	-0.668611	-0.453508	0.000648195	0.010129	0.00387381	0.0250857
EXOS9_HUMAN	Exosome complex component RRP45 OS=Homo sapiens GN=EXOSC9 PE=1 SV=3	EXOSC9;	4	12	70.28	p06787;p09009;p32592;p34096;	Q06265;		36.149	38.04	28.343	37.817	27.925	21.228	35.478	29.62	30.079	18.818	23.21	11.8415	37.811	31.02	38.68	24.92	21.659	16.8211		38.04	35.478	37.811	37.817	30.079	38.68	27.925	23.21	21.659	0.0357222	-0.0648704	0.027011	0.0272399	-0.303038	0.0597928	-0.410238	-0.677049	-0.776828	0.608437	0.712372	0.00333564	0.0228891
PDIA4_HUMAN	Protein disulfide-isomerase A4 OS=Homo sapiens GN=PDIA4 PE=1 SV=2	PDIA4;	49	483	1230.86	p00291;p03989;p04051;p04458;p04585;p04615;p04616;p04617;p06308;p06309;p06477;p08370;p08371;p08625;p08626;p08810;p09126;p09127;p09167;p10656;p10657;p11932;p11933;p13741;p16685;p16686;p16856;p17801;p22664;p25822;p26326;p26327;p27197;p28683;p28684;p28685;p29508;p30823;p32879;p33109;p33110;p33111;p35052;p35053;p36135;p36482;p36483;p36484;p36679;	P13667;		1089.72	1388.12	888.236	1024.18	876.758	891.895	1056.67	1241.96	899.328	940.793	897.481	940.359	1465.42	1417.46	972.392	1163.92	869.575	869.749		1388.12	1241.96	1465.42	1024.18	940.793	1163.92	891.895	940.359	869.749	0.0240549	-0.136463	0.102241	-0.414614	-0.537128	-0.230082	-0.614131	-0.537793	-0.650405	0.0251556	0.0785878	0.00250396	0.0191535
HPRT_HUMAN	Hypoxanthine-guanine phosphoribosyltransferase OS=Homo sapiens GN=HPRT1 PE=1 SV=2	HPRT1;	8	90	315.47	p04733;p25220;p28804;p30131;p30297;p31598;p33326;p33727;	P00492;		100.121	128.79	49.2105	88.79	52.66	73.31	71.615	112.13	56.42	51.94	77.85	47.553	121.87	79.5204	91.5	86.52	88.28	42.5711		128.79	112.13	121.87	88.79	56.42	91.5	73.31	77.85	88.28	0.0908484	-0.109	0.0111708	-0.445703	-1.09989	-0.402329	-0.72209	-0.635403	-0.454014	0.0265939	0.0813176	0.00330022	0.02275
HMOX1_HUMAN	Heme oxygenase 1 OS=Homo sapiens GN=HMOX1 PE=1 SV=1	HMOX1;	2	8	57.66	p34776;p36758;	P09601;		16.554	17.9006	10.6005	12.91	11.2	11.2009	16.187	16.8007	9.623	10.8016	11.951	10.9016	16.3004	18.5004	10.748	10.8007	11.9015	12.0011		17.9006	16.8007	18.5004	12.91	10.8016	10.8007	11.2009	11.951	12.0011	0.0134999	-0.0779932	0.0610491	-0.458022	-0.71527	-0.715379	-0.662898	-0.569379	-0.563344	0.00193858	0.0177713	0.000428419	0.00843468
OSB10_HUMAN	Oxysterol-binding protein-related protein 10 OS=Homo sapiens GN=OSBPL10 PE=1 SV=2	OSBPL10; OSBPL11;	2	12	27.68	p29837;p35477;	Q9BXB5; Q9BXB4;		5.384	5.578	3.16052	3.6557	3.31054	3.43088	5.113	4.926	3.24059	3.646	2.84118	3.8605	4.5	5.515	3.26333	3.52075	3.1315	3.4169		5.578	5.113	5.515	3.6557	3.646	3.52075	3.43088	3.8605	3.4169	0.0462543	-0.0793236	0.0298672	-0.563346	-0.567179	-0.617612	-0.654913	-0.484706	-0.660806	0.000294497	0.00755157	0.000881249	0.0114311
RAVR1_HUMAN	Ribonucleoprotein PTB-binding 1 OS=Homo sapiens GN=RAVER1 PE=1 SV=1	RAVER1;	3	13	81.69	p01837;p11481;p12084;	Q8IY67;		22.64	26.5	16.36	16.76	15.34	19.21	21.55	28.05	14.01	19.21	13.1	20.09	28.41	29.89	18.3	20.4	16.52	15.053		26.5	28.05	29.89	16.76	19.21	20.4	19.21	20.09	16.52	-0.0869717	-0.00496331	0.0866988	-0.747942	-0.551107	-0.464395	-0.551107	-0.486487	-0.76875	0.00298411	0.0228016	0.00278864	0.0204878
FERM2_HUMAN	Fermitin family homolog 2 OS=Homo sapiens GN=FERMT2 PE=1 SV=1	FERMT2; FERMT1;	19	150	293.86	p05125;p05392;p05605;p06333;p07553;p10346;p14773;p15246;p15250;p16869;p21417;p22663;p22825;p23343;p23594;p28865;p28866;p36478;p37378;	Q96AC1; Q9BQL6;		176.074	225.86	111.962	134.437	120.791	140.159	174.441	203.94	124.098	132.225	147.197	144.829	205.16	206.82	125.513	122.596	126.326	133.698		225.86	203.94	206.82	134.437	132.225	125.513	140.159	147.197	133.698	0.0899588	-0.0573252	-0.0370943	-0.65854	-0.682475	-0.757633	-0.598406	-0.527722	-0.666492	0.000383005	0.00831018	0.000812214	0.0109799
DPYL1_HUMAN	Dihydropyrimidinase-related protein 1 OS=Homo sapiens GN=CRMP1 PE=1 SV=1	CRMP1;	19	329	513.52	p06256;p11382;p11615;p14107;p15175;p15971;p16022;p22682;p22683;p22684;p23511;p23548;p24418;p26120;p26121;p28005;p28800;p33312;p36174;	Q14194;		444.301	464.258	234.666	241.94	258.464	268.162	406.858	417.528	277.202	286.054	232.641	274.946	393.231	418.065	236.487	234.255	318.413	303.413		464.258	417.528	418.065	241.94	286.054	236.487	268.162	274.946	318.413	0.0996153	-0.0534397	-0.0515842	-0.84066	-0.599023	-0.873549	-0.692208	-0.656162	-0.444412	0.00126645	0.0135837	0.00270588	0.0200955
G3BP2_HUMAN	Ras GTPase-activating protein-binding protein 2 OS=Homo sapiens GN=G3BP2 PE=1 SV=2	G3BP2;	13	101	191.14	p09499;p10147;p11239;p25005;p30711;p33063;p33064;p34280;p34281;p34389;p34390;p36965;p36966;	Q9UN86;		233.97	251.05	164.5	211.464	137.271	150.975	204.903	220.35	186.441	183.702	158.497	174.619	219.097	238.558	196.945	189.79	134.508	145.078		251.05	220.35	238.558	211.464	186.441	196.945	150.975	174.619	145.078	0.0852035	-0.102974	0.0115689	-0.162359	-0.344052	-0.264978	-0.648462	-0.438561	-0.705942	0.0288715	0.0854207	0.00326801	0.0226102
TCTP_HUMAN	Translationally-controlled tumor protein OS=Homo sapiens GN=TPT1 PE=1 SV=1	|Q56UQ5|TPT1L_HUMAN; TPT1;	8	91	264.09	p04651;p04652;p06771;p11269;p12868;p30721;p33903;p33904;	Q56UQ5; P13693;		334.931	297.64	238.13	221.861	210.591	178.032	296.9	278.401	221.715	217.591	179.144	204.105	293.75	263.86	257.203	237.581	199.291	168.758		334.931	296.9	293.75	238.13	221.715	257.203	210.591	204.105	199.291	0.118466	-0.0554191	-0.0708074	-0.373647	-0.47669	-0.262487	-0.550956	-0.596085	-0.630516	0.014236	0.0548049	0.00159305	0.0152259
ENPL_HUMAN	Endoplasmin OS=Homo sapiens GN=HSP90B1 PE=1 SV=1	HSP90B2P; HSP90B1;	54	744	1862.23	p04413;p05753;p06158;p06159;p06174;p06175;p06322;p06381;p06382;p06401;p07228;p07888;p08235;p08605;p09701;p09702;p09703;p11364;p12181;p12378;p12467;p13503;p13504;p16214;p16215;p16453;p16454;p16712;p17348;p17360;p19207;p19208;p19463;p19572;p21496;p21751;p21752;p24455;p24456;p24457;p24458;p28620;p28649;p28773;p30607;p30608;p30798;p30835;p32420;p32421;p33328;p33329;p36805;p36913;	Q58FF3; P14625;		6293.09	6248.2	4146.95	4508.14	4028.27	3841.67	5841.37	5878.41	4370.09	4132.71	3977.62	4040.25	6350.51	6230.3	4383.6	4488.03	4365.8	4163.84		6293.09	5878.41	6350.51	4508.14	4370.09	4488.03	4028.27	4040.25	4365.8	0.0275636	-0.0707811	0.0406657	-0.453673	-0.498543	-0.460123	-0.616045	-0.611761	-0.499959	0.000374781	0.00820683	0.000395152	0.00819208
PDP1_HUMAN	[Pyruvate dehydrogenase [acetyl-transferring]]-phosphatase 1, mitochondrial OS=Homo sapiens GN=PDP1 PE=1 SV=3	PDP1;	6	12	115.31	p01743;p05844;p09465;p23435;p27888;p33708;	Q9P0J1;		26.0707	38.326	21.782	10.0758	23.0154	8.40188	31.53	35.301	20.0112	9.39757	26.9112	8.2631	39.536	22.553	16.7833	7.2825	26.1445	24.2702		38.326	35.301	39.536	21.782	20.0112	16.7833	23.0154	26.9112	26.1445	0.0229555	-0.0956589	0.067799	-0.792228	-0.914562	-1.16834	-0.712766	-0.487162	-0.52886	0.000706614	0.0103643	0.00204442	0.0173332
RM35_HUMAN	39S ribosomal protein L35, mitochondrial OS=Homo sapiens GN=MRPL35 PE=1 SV=3	MRPL35;	2	18	79.9	p23505;p25303;	Q9NZE8;		9.98	7.65	10.16	8.89	6.24	5.28	9	6.41	8.68	9.02	5.9	6.24	9.34	6.59	9.98	10.03	6.64	6.5		9.98	9	9.34	10.16	9.02	10.03	6.24	6.24	6.64	0.080253	-0.0688619	-0.0153643	0.106042	-0.0656594	0.0874628	-0.597241	-0.597241	-0.507604	0.554763	0.66724	0.000636671	0.00982987
DDX50_HUMAN	ATP-dependent RNA helicase DDX50 OS=Homo sapiens GN=DDX50 PE=1 SV=1	DDX50; DDX21;	10	70	188.87	p06490;p20596;p26612;p26613;p29070;p29705;p30879;p33589;p34334;p34351;	Q9BQ39; Q9NR30;		76.4887	86.6056	77.728	65.2648	58.8211	57.2867	66.942	74.536	56.6584	56.852	60.955	54.9416	89.8824	92.7204	69.78	65.7857	51.7825	47.6202		86.6056	74.536	92.7204	77.728	56.852	69.78	58.8211	60.955	51.7825	0.0334504	-0.183073	0.131877	-0.122576	-0.573799	-0.278197	-0.524677	-0.473266	-0.708546	0.111184	0.214015	0.0103508	0.0451848
ALDR_HUMAN	Aldose reductase OS=Homo sapiens GN=AKR1B1 PE=1 SV=3	AKR1B1;	16	140	342.13	p06257;p11246;p11247;p12846;p12847;p18293;p20115;p23287;p24583;p24584;p27398;p29507;p32642;p32814;p36670;p36671;	P15121;		375.381	454.39	281.113	339.995	307.276	301.992	401.519	483.383	292.561	335.698	299.492	346.246	441.22	464.55	312.447	337.76	294.517	277.78		454.39	483.383	464.55	339.995	335.698	337.76	307.276	346.246	294.517	-0.0408532	0.0483825	-0.0089504	-0.459271	-0.477622	-0.468786	-0.605251	-0.432989	-0.666433	0.000112076	0.00537202	0.00103062	0.0121097
EMAL4_HUMAN	Echinoderm microtubule-associated protein-like 4 OS=Homo sapiens GN=EML4 PE=1 SV=3	EML4;	14	63	222	p00143;p00506;p04907;p06810;p11931;p13641;p16516;p17183;p17741;p17742;p21500;p28687;p32197;p33674;	Q9HC35;		71.2273	118.441	67.6416	84.8748	72.661	63.5849	69.201	107.469	52.9832	84.8416	70.248	73.9811	67.3078	96.55	86.178	93.94	68.3265	71.7472		118.441	107.469	96.55	84.8748	84.8416	93.94	72.661	73.9811	71.7472	0.14001	-0.000238598	-0.154806	-0.340747	-0.341311	-0.194343	-0.564901	-0.538926	-0.58316	0.0489437	0.121623	0.0054671	0.0308122
1433F_HUMAN	14-3-3 protein eta OS=Homo sapiens GN=YWHAH PE=1 SV=4	YWHAH;	14	148	530.23	p03040;p04967;p07784;p07799;p07800;p07801;p17106;p23792;p25027;p25464;p25465;p36211;p36212;p36696;	Q04917;		357.93	364.542	273.643	302.562	262.993	257.03	349.599	386.158	300.002	327.316	236.545	239.118	327.424	351.785	293.039	291.896	245.466	202.748		364.542	386.158	351.785	302.562	327.316	293.039	262.993	239.118	245.466	-0.0116402	0.0714661	-0.0630294	-0.280497	-0.167041	-0.326633	-0.482703	-0.620002	-0.582202	0.0139111	0.0538367	0.000655957	0.00991882
RL37A_HUMAN	60S ribosomal protein L37a OS=Homo sapiens GN=RPL37A PE=1 SV=2	RPL37L; RPL37A;	6	74	128.2	p02912;p02913;p13959;p16755;p32217;p37184;	A6NKH3; P61513;		243.54	211.45	171.117	175.34	151.58	164.41	228.88	241.38	168.849	171.48	141.28	174.61	173.42	235.839	180.84	165.36	150.11	134.61		243.54	241.38	235.839	175.34	171.48	180.84	164.41	174.61	150.11	0.0196043	0.0067517	-0.0267521	-0.454399	-0.486514	-0.409841	-0.547256	-0.460418	-0.678534	5.46889e-05	0.00469363	0.000493529	0.00882965
BLMH_HUMAN	Bleomycin hydrolase OS=Homo sapiens GN=BLMH PE=1 SV=1	BLMH;	5	35	45.93	p14302;p17076;p20703;p22519;p31568;	Q13867;		36.33	39.88	25.22	24.58	28.15	28.17	39.29	34.66	25.25	23.22	26.53	25	35.6	38.26	28.59	26.47	23.776	25.12		39.88	39.29	38.26	25.22	25.25	28.59	28.17	26.53	25.12	0.0268988	0.00539555	-0.0329297	-0.634198	-0.632483	-0.453256	-0.474607	-0.561142	-0.63993	0.000459712	0.00875692	0.000233273	0.00718556
RPAB3_HUMAN	DNA-directed RNA polymerases I, II, and III subunit RPABC3 OS=Homo sapiens GN=POLR2H PE=1 SV=4	POLR2H;	3	25	75.26	p21055;p21056;p35692;	P52434;		21.69	18.636	19.193	20.968	13.192	16.546	15.467	21.994	14.823	18.9916	14.1012	15.195	19.535	23.92	23.121	24.179	13.4815	14.2511		21.69	21.994	23.92	20.968	18.9916	24.179	16.546	15.195	14.2511	-0.0551161	-0.0350361	0.0860713	-0.103957	-0.246787	0.101608	-0.445664	-0.568549	-0.661073	0.526007	0.640798	0.00171991	0.0157815
MAP1B_HUMAN	Microtubule-associated protein 1B OS=Homo sapiens GN=MAP1B PE=1 SV=2	MAP1B;	56	402	1224.93	p00067;p00141;p00142;p01293;p02421;p02557;p02629;p04338;p04339;p04809;p04909;p06198;p07937;p07980;p08064;p08472;p09804;p12933;p13088;p13089;p13523;p13524;p15936;p17335;p18940;p18941;p19795;p20474;p21514;p23415;p25159;p26349;p28122;p28185;p29510;p29521;p29531;p29717;p29918;p29936;p30129;p30184;p30264;p30265;p30503;p31362;p31714;p31718;p31720;p31949;p32180;p33019;p34067;p34068;p34866;p36348;	P46821;		552.42	586.5	483.65	442.975	383.386	320.372	480.453	512.793	483.962	440.681	417.7	340.317	614.525	513.329	519.996	445.378	365.418	287.169		586.5	512.793	614.525	483.65	483.962	519.996	383.386	417.7	365.418	0.0379525	-0.155804	0.105292	-0.240216	-0.239285	-0.135679	-0.575383	-0.451711	-0.644634	0.0820761	0.174471	0.00582025	0.0321662
TLN1_HUMAN	Talin-1 OS=Homo sapiens GN=TLN1 PE=1 SV=3	TLN1;	95	739	3437.45	p00198;p00199;p00357;p00410;p00928;p00972;p01208;p01224;p01532;p01568;p01569;p01653;p01858;p02097;p02284;p02420;p02462;p02597;p02627;p02628;p02810;p02823;p02867;p02868;p03039;p03052;p03804;p03805;p04451;p04554;p04555;p05722;p05726;p05727;p06674;p07744;p07745;p08291;p09392;p11283;p12164;p14262;p14263;p14690;p14710;p15662;p16488;p16670;p17809;p18883;p18884;p19315;p19316;p19713;p19729;p20555;p20556;…	Q9Y490;		1451.4	1596.54	921.927	986.822	1013.42	1026.82	1623.7	1684.66	1072.75	1147.72	960.67	1026.9	1437.69	1520	871.812	959.44	1214.04	1217.31		1596.54	1684.66	1520	986.822	1147.72	959.44	1026.82	1026.9	1217.31	-0.00348342	0.0740251	-0.0743619	-0.697571	-0.479657	-0.738167	-0.640246	-0.640135	-0.394736	0.0016662	0.0161859	0.00300915	0.0213188
LARP1_HUMAN	La-related protein 1 OS=Homo sapiens GN=LARP1 PE=1 SV=2	LARP1; LARP1B;	21	107	231.341	p03051;p05625;p09689;p09769;p10063;p10128;p10647;p11957;p13280;p16564;p18723;p21048;p23702;p29153;p30206;p33432;p33779;p36050;p36051;p36072;p36486;	Q6PKG0; Q659C4;		196.887	255.813	186.004	214.889	132.804	163.163	217.533	224.153	227.064	232.047	165.387	186.36	277.795	274.236	196.689	242	167.297	163.499		255.813	224.153	277.795	214.889	232.047	242	163.163	186.36	167.297	0.0183096	-0.172297	0.137241	-0.23319	-0.122366	-0.061773	-0.630468	-0.438691	-0.594368	0.259301	0.389183	0.00938753	0.0425302
SAFB2_HUMAN	Scaffold attachment factor B2 OS=Homo sapiens GN=SAFB2 PE=1 SV=1	SAFB2; SAFB;	13	157	290.23	p03099;p04202;p04337;p04360;p08548;p14743;p16563;p17650;p21110;p25083;p27743;p28299;p28300;	Q14151; Q15424;		184.87	146.462	165.88	143.89	131.03	112.051	165.622	153.953	168.76	153.722	124.736	113.358	162.13	191.109	167.12	171.841	109.207	116.96		184.87	165.622	191.109	165.88	168.76	171.841	131.03	124.736	116.96	0.0342432	-0.124374	0.0821278	-0.122128	-0.0972949	-0.0711957	-0.462371	-0.53339	-0.626251	0.210666	0.337182	0.00291802	0.0211052
GSTO1_HUMAN	Glutathione S-transferase omega-1 OS=Homo sapiens GN=GSTO1 PE=1 SV=2	GSTO1;	14	154	310.31	p06112;p06147;p08706;p11941;p12692;p18398;p18399;p20186;p20560;p20561;p22363;p23002;p24307;p34715;	P78417;		437.041	501.741	447.431	454.43	329.151	368.291	520.831	515.391	440.441	483.96	354.211	397.82	521.59	432.56	440.85	465.231	296.372	296.88		501.741	520.831	521.59	454.43	483.96	465.231	368.291	397.82	296.88	-0.0368472	0.0170252	0.0191272	-0.179732	-0.0889022	-0.145844	-0.482944	-0.371674	-0.79391	0.0122645	0.050602	0.00637733	0.0335869
MTA3_HUMAN	Metastasis-associated protein MTA3 OS=Homo sapiens GN=MTA3 PE=1 SV=2	MTA3;	5	45	99.05	p01521;p04401;p27281;p33446;p35617;	Q9BTC8;		22.88	24.44	18.894	19.311	17.0705	17.705	22.914	25.721	18.093	16.484	19.359	16.602	25.08	22.21	20.089	17.5997	12.218	14.784		24.44	25.721	25.08	19.311	18.093	20.089	17.705	19.359	14.784	-0.0373122	0.0363902	-1.91744e-05	-0.377134	-0.471125	-0.320151	-0.5024	-0.373552	-0.76252	0.00100829	0.0123748	0.00493014	0.0289831
PEPD_HUMAN	Xaa-Pro dipeptidase OS=Homo sapiens GN=PEPD PE=1 SV=3	PEPD;	8	37	147.44	p05922;p08898;p12322;p17094;p29977;p30657;p32249;p36199;	P12955;		329.691	379.486	251.259	248.402	243.935	243.616	253.571	316.58	214.811	258.651	266.728	216.253	350.621	374.74	231.994	206.206	230.642	200.707		379.486	316.58	374.74	251.259	258.651	231.994	243.935	266.728	230.642	0.0883839	-0.173093	0.0702273	-0.506487	-0.464655	-0.621575	-0.549165	-0.420292	-0.630004	0.00725387	0.0368153	0.00854575	0.0401059
RL36_HUMAN	60S ribosomal protein L36 OS=Homo sapiens GN=RPL36 PE=1 SV=3	RPL36;	8	84	179.31	p01971;p06287;p06288;p08208;p17295;p27400;p27401;p36994;	Q9Y3U8;		369.849	338.19	287.431	302.63	226.98	277.54	377.231	414.74	314.721	356.781	267.518	238.352	386.96	372.979	335.592	290.806	242.813	266.256		369.849	414.74	386.96	302.63	356.781	335.592	277.54	267.518	266.256	-0.0784474	0.0868247	-0.013198	-0.367827	-0.130344	-0.218674	-0.492687	-0.545746	-0.552568	0.0452912	0.115032	0.000897703	0.0114996
CAPR1_HUMAN	Caprin-1 OS=Homo sapiens GN=CAPRIN1 PE=1 SV=2	CAPRIN1;	17	91	245.25	p04211;p05676;p07028;p07029;p18085;p20579;p20580;p20680;p25857;p26147;p26148;p26149;p28402;p29768;p32322;p32323;p37033;	Q14444;		211.541	264.34	178.541	191.12	174.56	170.26	207.461	227.21	209.02	185.642	174.05	191.64	262.81	202.33	218.14	213.75	156.961	148.241		264.34	227.21	262.81	191.12	209.02	218.14	174.56	191.64	156.961	0.0721041	-0.146264	0.0637295	-0.395812	-0.26665	-0.205036	-0.526568	-0.391892	-0.67988	0.0352087	0.0974385	0.00804345	0.0388251
PEBB_HUMAN	Core-binding factor subunit beta OS=Homo sapiens GN=CBFB PE=1 SV=2	CBFB;	5	19	168.07	p02371;p02372;p12422;p18124;p35058;	Q13951;		20.67	21.61	13.64	18.18	14.796	13.393	20.18	19.27	17.91	18.04	13.85	15.15	17.92	21.13	14.672	14.46	12.535	13.73		21.61	20.18	21.13	18.18	18.04	14.672	14.796	15.15	13.73	0.0431429	-0.05563	0.0107366	-0.206204	-0.217357	-0.515491	-0.503349	-0.469238	-0.611225	0.0304169	0.0885198	0.000430522	0.00844774
RL10_HUMAN	60S ribosomal protein L10 OS=Homo sapiens GN=RPL10 PE=1 SV=4	RPL10; RPL10L;	17	160	430.6	p01461;p06767;p09244;p09505;p09506;p09507;p10202;p10203;p14065;p17505;p23155;p23156;p32902;p32903;p33614;p33615;p33616;	P27635; Q96L21;		437.014	549.617	359.378	363.504	255.075	344.385	412.775	487.872	373.749	406.704	310.702	384.192	459.438	565.333	355.094	382.857	326.563	385.979		549.617	487.872	565.333	363.504	406.704	382.857	344.385	384.192	385.979	0.0408469	-0.131078	0.0815216	-0.555611	-0.393601	-0.480776	-0.633559	-0.475753	-0.469057	0.00497018	0.029336	0.00395424	0.0254548
WDR47_HUMAN	WD repeat-containing protein 47 OS=Homo sapiens GN=WDR47 PE=1 SV=1	WDR47;	2	16	31.67	p19478;p27532;	O94967;		15.3007	14.2006	10.73	11.42	7.93	9.4	14.9	14.6007	11.43	11.01	7.79	10.65	15.1004	15.28	12.96	9.92	11.62	9.04		15.3007	14.9	15.28	11.42	11.43	12.96	9.4	10.65	11.62	0.0133026	-0.024978	0.0113542	-0.408728	-0.407465	-0.226225	-0.689558	-0.509437	-0.38368	0.00364234	0.0246467	0.00216691	0.0179939
KIF1A_HUMAN	Kinesin-like protein KIF1A OS=Homo sapiens GN=KIF1A PE=1 SV=2	KIF1A;	7	31	279.87	p05989;p06043;p15683;p19557;p20378;p32215;p33820;	Q12756;		46.954	47.935	32.088	32.1485	31.0965	32.6129	39.561	50.707	28.2226	36.2701	30.4824	34.0231	42.654	47.987	25.923	26.22	32.0725	35.5711		47.935	50.707	47.987	32.1485	36.2701	26.22	32.6129	34.0231	35.5711	-0.0280566	0.0530489	-0.0264924	-0.604383	-0.430354	-0.898468	-0.583694	-0.522621	-0.45843	0.00477596	0.0286216	0.000292702	0.00743002
PURA2_HUMAN	Adenylosuccinate synthetase isozyme 2 OS=Homo sapiens GN=ADSS PE=1 SV=3	ADSS;	12	54	270.89	p01159;p01160;p04200;p06402;p07323;p09166;p11139;p18117;p22647;p31468;p33245;p35380;	P30520;		487.441	667.191	364.87	458.882	303.2	397.269	560.091	605.511	379.241	518.823	323.802	439.036	603.57	439.601	447.257	524.233	452.275	472.524		667.191	605.511	603.57	458.882	518.823	524.233	397.269	439.036	472.524	0.0932645	-0.0466806	-0.0513134	-0.44671	-0.269592	-0.254626	-0.65472	-0.510495	-0.404446	0.0134943	0.0528309	0.00330374	0.02275
MCA3_HUMAN	Eukaryotic translation elongation factor 1 epsilon-1 OS=Homo sapiens GN=EEF1E1 PE=1 SV=1	EEF1E1;	5	25	131.66	p04740;p08517;p23829;p26040;p26169;	O43324;		27.795	55.2906	34.54	46.09	35.2	36.7	37.89	49.47	27.99	24.62	33.73	36.917	41.2404	50.79	43.48	44.65	35.11	34.83		55.2906	49.47	50.79	46.09	27.99	44.65	36.7	36.917	35.11	0.0926852	-0.0677959	-0.0298054	-0.169896	-0.889438	-0.21569	-0.49857	-0.490065	-0.562468	0.113221	0.217437	0.00108484	0.0123132
FUT8_HUMAN	Alpha-(1,6)-fucosyltransferase OS=Homo sapiens GN=FUT8 PE=1 SV=2	FUT8;	2	2	27.47	p04806;p35685;	Q9BYC5;		224.001	197.001	212.673	178.681	181.23	161.2	216.001	254.001	200.222	184.344	175.36	148.45	248.076	205	162.595	165.366	151.16	148.529		224.001	254.001	248.076	212.673	200.222	165.366	181.23	175.36	151.16	-0.111657	0.0696723	0.03562	-0.186523	-0.273559	-0.549497	-0.417338	-0.46484	-0.679083	0.0432124	0.111744	0.00498931	0.0291557
DPYL2_HUMAN	Dihydropyrimidinase-related protein 2 OS=Homo sapiens GN=DPYSL2 PE=1 SV=1	DPYSL2;	25	278	958.104	p01396;p04314;p04936;p09666;p09667;p11190;p11561;p12031;p12198;p13654;p13655;p14745;p16059;p16060;p16073;p16074;p17135;p23445;p23546;p23547;p24415;p26728;p26729;p31110;p33359;	Q16555;		937.271	965.108	740.297	781.758	617.907	618.448	863.533	853.631	817.274	796.983	666.202	588.038	941.428	877.11	760.149	756.619	652.652	592.433		965.108	863.533	941.428	781.758	817.274	760.149	618.448	666.202	652.652	0.0638023	-0.0966362	0.0279638	-0.240166	-0.176068	-0.280605	-0.578236	-0.470927	-0.500572	0.0172003	0.0622874	0.00119978	0.0130742
RL21_HUMAN	60S ribosomal protein L21 OS=Homo sapiens GN=RPL21 PE=1 SV=2	RPL21;	6	69	187.67	p12202;p16627;p31625;p31626;p35697;p35698;	P46778;		393.08	507.44	321.55	324.47	303.55	333.31	389.28	426.79	344.6	360.88	296.33	347.59	388.93	457.8	286.12	328.11	293.42	270.16		507.44	426.79	457.8	324.47	360.88	328.11	333.31	347.59	293.42	0.129081	-0.12063	-0.0194384	-0.516071	-0.362637	-0.499976	-0.477291	-0.416769	-0.661189	0.00852962	0.0403575	0.00816672	0.0391775
RFOX2_HUMAN	RNA binding protein fox-1 homolog 2 OS=Homo sapiens GN=RBFOX2 PE=1 SV=3	RBFOX2;	2	14	182.95	p10782;p36161;	O43251;		8.07	12.61	6.36	6.87	7.76	7.56	9.01	10.72	6.58	6.95	6.78	7.85	11.09	11.16	7.87	9.48	6.56	8.7		12.61	10.72	11.16	6.87	6.95	9.48	7.76	7.85	8.7	0.133353	-0.100911	-0.0428786	-0.742834	-0.726131	-0.278257	-0.567087	-0.550451	-0.402128	0.0223141	0.0728125	0.00624129	0.0332586
TOP2B_HUMAN	DNA topoisomerase 2-beta OS=Homo sapiens GN=TOP2B PE=1 SV=3	TOP2B; TOP2A;	30	273	487.394	p04478;p04650;p06389;p06947;p07220;p07598;p08385;p09472;p09925;p11188;p12766;p13248;p13364;p14063;p14064;p15115;p15116;p16551;p16552;p17382;p17540;p17992;p19268;p19983;p25122;p26161;p28805;p28911;p35007;p36534;	Q02880; P11388;		237.079	289.701	221.151	245.32	172.141	184.818	231.366	247.127	175.448	202.773	160.195	204.222	265.098	290.67	218.852	232.571	170.168	194.314		289.701	247.127	290.67	245.32	202.773	232.571	184.818	204.222	194.314	0.0707701	-0.15854	0.0755895	-0.169129	-0.44393	-0.246118	-0.577688	-0.433658	-0.505401	0.0625163	0.144916	0.0061653	0.0330035
ERF1_HUMAN	Eukaryotic peptide chain release factor subunit 1 OS=Homo sapiens GN=ETF1 PE=1 SV=3	ETF1;	21	177	492.86	p08985;p09137;p09138;p09923;p10787;p15070;p15071;p17463;p21653;p21654;p25168;p29586;p30748;p32601;p34515;p34598;p34599;p36193;p36365;p37297;p37298;	P62495;		294.871	332.457	222.758	236.171	232.359	223.4	322.45	290.451	263.22	243.693	216.666	215.759	290.3	295.27	230.143	245.445	221.833	201.234		332.457	322.45	295.27	236.171	263.22	245.445	232.359	216.666	221.833	0.069934	0.0258417	-0.101199	-0.423403	-0.266965	-0.367834	-0.446878	-0.54776	-0.51376	0.00742059	0.0373064	0.00150182	0.0148586
ZC3HF_HUMAN	Zinc finger CCCH domain-containing protein 15 OS=Homo sapiens GN=ZC3H15 PE=1 SV=1	ZC3H15;	9	36	132.48	p05439;p07333;p08251;p12714;p15882;p16489;p16919;p27957;p30257;	Q8WU90;		50.7013	77.3106	85.3605	60.642	52.2625	51.27	66.711	62.88	51.071	58.839	40.9952	51.205	59.1808	67.73	59.7233	53.36	41.2315	46.201		77.3106	66.711	67.73	85.3605	58.839	59.7233	52.2625	51.205	46.201	0.131328	-0.0814145	-0.0595435	0.274231	-0.262566	-0.241044	-0.433561	-0.463054	-0.611414	0.79356	0.859165	0.00583711	0.0321662
NXN_HUMAN	Nucleoredoxin OS=Homo sapiens GN=NXN PE=1 SV=2	NXN;	12	55	184.24	p04903;p08274;p10379;p15715;p15716;p21300;p22269;p24082;p26382;p27266;p33240;p34344;	Q6DKJ4;		80.341	79.5119	69.6375	60.2395	53.6896	51.5078	78.042	74.879	68.5466	61.7661	56.155	53.252	76.6904	79.3514	66.533	67.0625	58.8185	48.7121		80.341	78.042	79.3514	69.6375	68.5466	67.0625	53.6896	56.155	58.8185	0.0198201	-0.0220662	0.0019401	-0.186451	-0.209231	-0.24081	-0.561673	-0.496902	-0.430046	0.000412666	0.00857022	0.000143628	0.00661673
TR150_HUMAN	Thyroid hormone receptor-associated protein 3 OS=Homo sapiens GN=THRAP3 PE=1 SV=2	THRAP3;	24	195	555.024	p02471;p02487;p02488;p06197;p06321;p06334;p07828;p11964;p13799;p13800;p22550;p22712;p24909;p28165;p28745;p28746;p29406;p29498;p29523;p29751;p30669;p35804;p36665;p37366;	Q9Y2W1;		219.41	284.046	235.291	264.594	193.116	198.27	180.408	285.735	198.294	251.367	198.326	231.653	230.397	308.124	270.203	272.771	164.763	192.977		284.046	285.735	308.124	264.594	251.367	272.771	198.27	231.653	192.977	-0.0429786	-0.0344239	0.0744088	-0.145324	-0.21931	-0.101414	-0.561638	-0.337137	-0.600673	0.0405012	0.107036	0.00410064	0.0259271
IDHP_HUMAN	Isocitrate dehydrogenase [NADP], mitochondrial OS=Homo sapiens GN=IDH2 PE=1 SV=2	IDH2;	16	117	460.55	p04526;p05137;p11266;p14644;p16189;p18127;p19360;p19496;p20566;p22184;p24232;p31162;p31163;p32661;p32870;p36370;	P48735;		293.246	309.32	203.028	179.95	196.7	209.527	283.933	267.129	197.637	240.772	201.748	173.277	309.98	220.25	201.158	171.391	230.661	197.231		309.32	283.933	309.98	203.028	240.772	201.158	209.527	201.748	230.661	0.0389644	-0.0845852	0.0420394	-0.56846	-0.322471	-0.581805	-0.523	-0.57758	-0.384358	0.00513417	0.0297955	0.00201804	0.0172253
PDIA3_HUMAN	Protein disulfide-isomerase A3 OS=Homo sapiens GN=PDIA3 PE=1 SV=4	PDIA3;	38	500	1381.97	p04061;p04691;p05049;p05941;p05942;p07371;p07372;p08613;p09213;p09219;p09263;p09396;p09397;p10010;p10011;p10820;p12024;p16591;p17213;p17214;p17800;p20587;p21467;p21468;p22665;p22666;p25484;p25485;p28294;p30402;p30882;p30883;p30884;p32234;p32888;p35562;p35563;p36543;	P30101;		3096.51	3212.71	1998.85	2046.51	2015.74	2243.17	3077.24	3161.52	2034	2078.51	2111.75	2183.8	3222.47	3004.79	2233.13	2145.73	2398.06	2330.11		3212.71	3161.52	3222.47	2046.51	2078.51	2233.13	2243.17	2183.8	2398.06	0.00621526	-0.0169581	0.0105911	-0.644409	-0.622028	-0.518506	-0.512034	-0.550736	-0.415711	5.85078e-05	0.00472131	0.000156594	0.00661673
RS10_HUMAN	26S protease regulatory subunit 10B OS=Homo sapiens GN=PSMC6 PE=1 SV=1	PSMC6;	38	401	580.43	p00453;p00454;p01832;p01833;p02826;p03608;p03609;p04250;p05660;p05661;p06690;p07734;p07735;p08229;p08280;p08281;p09747;p10357;p10711;p11340;p12743;p12752;p14356;p14378;p14379;p16296;p16297;p16785;p25147;p25251;p26097;p26098;p26099;p32668;p35547;p36614;p36835;p37317;	P62333;		981.877	1044.04	698.398	779.24	646.457	667.063	854.087	888.56	738.111	802.05	641.355	686.306	887.58	896.28	784.47	834.63	666.331	674.903		1044.04	888.56	896.28	779.24	802.05	834.63	667.063	686.306	674.903	0.146909	-0.0857274	-0.0732471	-0.275129	-0.233504	-0.17606	-0.499374	-0.458345	-0.482516	0.0604749	0.141589	0.00632576	0.033526
ETFB_HUMAN	Electron transfer flavoprotein subunit beta OS=Homo sapiens GN=ETFB PE=1 SV=3	ETFB;	13	110	430.76	p06792;p08275;p08276;p13254;p14032;p16773;p19132;p20753;p21652;p30441;p32984;p33235;p36173;	P38117;		224.871	164.731	185.72	179.6	151.941	141.13	191.02	180.187	190.34	177.5	163.691	127.545	200.73	221.55	194.94	222.42	126.693	141.766		224.871	191.02	221.55	185.72	190.34	222.42	151.941	163.691	141.766	0.0817659	-0.153606	0.0603057	-0.1942	-0.158751	0.065957	-0.483818	-0.376353	-0.583817	0.456935	0.578391	0.00863452	0.0402123
HS90B_HUMAN	Heat shock protein HSP 90-beta OS=Homo sapiens GN=HSP90AB1 PE=1 SV=4	HSP90AB1;	46	1165	2128.93	p00455;p01728;p02148;p02149;p03358;p03359;p03360;p03361;p04990;p04991;p04992;p07494;p07830;p10097;p10739;p10740;p10741;p10742;p12951;p12952;p12953;p13067;p13268;p13269;p13789;p16359;p16720;p19043;p19044;p19045;p19073;p19074;p22259;p22260;p24731;p24732;p27342;p27343;p27344;p27630;p31533;p31534;p31535;p36571;p36572;p36573;	P08238;		5092.97	5585.75	4190.07	4676.51	4127.73	4148.02	5482.75	5813.69	4899.5	5038.03	4405.97	4451.23	5707.6	5528.74	4846.09	5100.02	3462.99	3730.04		5585.75	5813.69	5707.6	4676.51	5038.03	5100.02	4148.02	4451.23	3730.04	-0.0298032	0.0278976	0.00132771	-0.286122	-0.178695	-0.161052	-0.459131	-0.35735	-0.612364	0.00661315	0.0347226	0.00190592	0.0166574
RL22_HUMAN	60S ribosomal protein L22 OS=Homo sapiens GN=RPL22 PE=1 SV=2	RPL22;	5	57	141.82	p01055;p08022;p09889;p15954;p36394;	P35268;		402.03	436.553	369.129	416.495	316.371	322.311	407.284	455.768	333.115	342.892	346.061	337.112	433.048	497.424	387.626	367.999	334.212	277.801		436.553	455.768	497.424	416.495	342.892	387.626	322.311	346.061	334.212	-0.085629	-0.0234862	0.10269	-0.153487	-0.434033	-0.25712	-0.523333	-0.420759	-0.471024	0.0443474	0.113174	0.00256586	0.0194062
P5CS_HUMAN	Delta-1-pyrroline-5-carboxylate synthase OS=Homo sapiens GN=ALDH18A1 PE=1 SV=2	ALDH18A1;	25	150	571.37	p00194;p00644;p03272;p03865;p04264;p07459;p08659;p10402;p11187;p11821;p12652;p12653;p14849;p19152;p19365;p20707;p22977;p23059;p23241;p24490;p26068;p33518;p33572;p34981;p34982;	P54886;		435.763	479.881	382.012	367.89	371.401	321.573	408.752	450.196	342.868	355.396	309.476	345.613	495.501	478.29	359.139	427.301	311.598	312.77		479.881	450.196	495.501	382.012	355.396	427.301	371.401	345.613	312.77	0.0141649	-0.0779605	0.0603758	-0.314896	-0.419084	-0.153258	-0.355535	-0.459355	-0.60341	0.0248859	0.0778862	0.00360561	0.0240114
BAX_HUMAN	Apoptosis regulator BAX OS=Homo sapiens GN=BAX PE=1 SV=1	BAX;	6	51	127.27	p10916;p14190;p21370;p22875;p22966;p30917;	Q07812;		58.54	89.11	39.8	47.66	59.58	60.87	65.09	80.8	51.21	64.36	55.16	65.86	76.03	79.15	45	57.97	53.43	53.08		89.11	80.8	79.15	47.66	64.36	57.97	60.87	65.86	53.43	0.102128	-0.0391036	-0.0688696	-0.80068	-0.367295	-0.518152	-0.447728	-0.334056	-0.635809	0.0102099	0.0450566	0.00841601	0.0398601
RL3_HUMAN	60S ribosomal protein L3 OS=Homo sapiens GN=RPL3 PE=1 SV=2	RPL3;	38	460	707.78	p00862;p01047;p01165;p01166;p01167;p01168;p03824;p07861;p09163;p09706;p09707;p11457;p12808;p14311;p14901;p17317;p17512;p18575;p18576;p20730;p21342;p24657;p25668;p26280;p26281;p27439;p28792;p28793;p29119;p29633;p30209;p32268;p32269;p32270;p32271;p32272;p33663;p36197;	P39023;		2060.23	2344.8	1334.54	1559.88	1406.72	1476.18	1942.26	2081.89	1530.19	1756.58	1511.37	1621.1	2086.49	2016.49	1600.05	1757.76	1563.14	1620.24		2344.8	2081.89	2086.49	1559.88	1756.58	1757.76	1476.18	1621.1	1620.24	0.111065	-0.0605055	-0.057322	-0.476964	-0.305628	-0.304662	-0.556534	-0.421428	-0.422191	0.0116736	0.0488159	0.00382278	0.0249203
HS74L_HUMAN	Heat shock 70 kDa protein 4L OS=Homo sapiens GN=HSPA4L PE=1 SV=3	HSPA4L;	6	57	158.37	p04414;p20495;p21510;p23012;p23013;p36728;	O95757;		50.77	64.2606	61.36	62.79	43.82	46.14	65.73	58.4307	60.44	59.68	20.279	45.02	62.9604	47.4	44.3733	70.06	34.5715	48.71		64.2606	65.73	62.9604	62.79	60.44	70.06	46.14	45.02	48.71	-0.00126506	0.0313518	-0.0307559	-0.0346654	-0.0896965	0.123391	-0.479182	-0.514634	-0.400982	0.971798	0.979741	0.000197919	0.00693247
BAG6_HUMAN	Large proline-rich protein BAG6 OS=Homo sapiens GN=BAG6 PE=1 SV=2	BAG6;	13	74	287.2	p02214;p04394;p04568;p06729;p07538;p19517;p20010;p20999;p21049;p21285;p22629;p30851;p37350;	P46379;		254.543	285.535	221.261	266.38	207.118	192.093	239.328	277.907	194.374	207.822	197.823	205.094	251.358	274.728	228.475	232.478	196.941	182.943		285.535	277.907	274.728	266.38	207.822	232.478	207.118	205.094	196.941	0.0313852	-0.00767833	-0.0242742	-0.0687947	-0.426935	-0.265186	-0.431828	-0.445995	-0.504513	0.0641677	0.147232	6.877e-05	0.00558809
TPM4_HUMAN	Tropomyosin alpha-4 chain OS=Homo sapiens GN=TPM4 PE=1 SV=3	TPM4;	14	120	610.074	p00610;p00750;p06310;p06311;p06967;p06968;p15399;p16812;p16813;p20293;p22762;p22763;p31156;p37097;	P67936;		689.685	806.35	392.865	404.565	523.764	510.18	770.72	748.175	501.857	424.661	560.74	530.39	825.57	763.47	435.103	406.11	662.739	544.041		806.35	770.72	825.57	404.565	501.857	435.103	523.764	560.74	662.739	0.00982009	-0.0553793	0.0438045	-0.985215	-0.67431	-0.880228	-0.612669	-0.514254	-0.273145	0.000425133	0.00857022	0.00802499	0.038815
TBL2_HUMAN	Transducin beta-like protein 2 OS=Homo sapiens GN=TBL2 PE=1 SV=1	TBL2;	3	16	110.51	p08832;p21205;p36710;	Q9Y4P3;		4.119	4.941	2.662	4.467	3.398	3.141	2.575	4.325	2.976	2.963	3.41	3.647	4.59	5.145	3.953	3.791	3.463	3.183		4.941	4.325	5.145	4.467	2.976	3.953	3.398	3.647	3.463	0.040667	-0.151436	0.099035	-0.10483	-0.690762	-0.281188	-0.49945	-0.397426	-0.472114	0.11583	0.221273	0.00721922	0.0363564
PPM1B_HUMAN	Protein phosphatase 1B OS=Homo sapiens GN=PPM1B PE=1 SV=1	PPM1A; PPM1B;	8	23	60.27	p11812;p11813;p18648;p24008;p24101;p28478;p28611;p34510;	P35813; O75688;		73.321	96.329	49.7015	56.2544	62.3954	66.0444	85.089	87.716	54.1212	61.6321	75.4343	67.0647	98.358	105.019	67.7753	55.553	69.3545	63.0744		96.329	87.716	105.019	56.2544	61.6321	67.7753	66.0444	75.4343	69.3545	-0.000384352	-0.135515	0.124224	-0.77639	-0.644672	-0.507594	-0.544919	-0.353134	-0.474365	0.00455725	0.0280442	0.0102338	0.0448712
SFPQ_HUMAN	Splicing factor, proline- and glutamine-rich OS=Homo sapiens GN=SFPQ PE=1 SV=2	SFPQ;	36	287	722.2	p00660;p00661;p02081;p04483;p04484;p06189;p06354;p07469;p07853;p08639;p08640;p08665;p08666;p09080;p09615;p11234;p11235;p11582;p11583;p15604;p18859;p18860;p18861;p22743;p22744;p22745;p22878;p22879;p22948;p26863;p27397;p27643;p27777;p28917;p29512;p36438;	P23246;		1113.25	1181.07	963.833	981.129	850.012	845.615	923.798	1001.34	786.085	893.104	833.231	837.533	1142	1035.29	1044.61	993.835	742.352	731.683		1181.07	1001.34	1142	981.129	893.104	1044.61	850.012	837.533	742.352	0.091962	-0.146204	0.0434234	-0.175623	-0.311238	-0.0851724	-0.382582	-0.40392	-0.577961	0.125863	0.234202	0.00975445	0.0436865
IDHC_HUMAN	Isocitrate dehydrogenase [NADP] cytoplasmic OS=Homo sapiens GN=IDH1 PE=1 SV=2	IDH1;	22	313	835.034	p02684;p04311;p04514;p09236;p11484;p12430;p12580;p14642;p15642;p15643;p19358;p19359;p22238;p22239;p28191;p28244;p28732;p28733;p32244;p32245;p33136;p35344;	O75874;		1169.21	1181.02	993.59	1111.36	753.824	804.781	987.636	1030.93	949.571	1104.65	716.722	867.91	962.961	1079.61	914.587	988.671	688.383	733.601		1181.02	1030.93	1079.61	1111.36	1104.65	988.671	804.781	867.91	733.601	0.106224	-0.0898628	-0.0232984	0.018518	0.00978015	-0.150247	-0.447141	-0.338192	-0.580741	0.651938	0.747492	0.00740091	0.0369856
RS16_HUMAN	40S ribosomal protein S16 OS=Homo sapiens GN=RPS16 PE=1 SV=2	RPS16;	7	86	252.42	p04349;p08610;p11758;p19931;p31433;p34508;p34509;	P62249;		480.91	539.48	222.143	213.09	323.4	363.53	511.59	502.94	215.017	196.17	332.367	379.79	462.27	432.37	208.337	215.47	364.28	331.071		539.48	511.59	462.27	222.143	215.017	215.47	363.53	379.79	364.28	0.0968677	0.0202863	-0.125966	-1.18321	-1.23025	-1.22721	-0.472627	-0.4095	-0.469654	0.000225251	0.0068121	0.00430484	0.02667
EMC7_HUMAN	ER membrane protein complex subunit 7 OS=Homo sapiens GN=EMC7 PE=1 SV=1	C15orf24;	3	14	69.51	p03066;p34335;p35504;	Q9NPA0;		26.2507	36.57	28.35	20.49	24.22	20.792	31.701	28.7507	24	29.13	21.06	23.605	30.33	21.1204	20.95	18.77	24.36	21.47		36.57	31.701	30.33	28.35	29.13	20.95	24.22	23.605	24.36	0.154021	-0.0521124	-0.115894	-0.213291	-0.174134	-0.649689	-0.44044	-0.477547	-0.432125	0.105173	0.207249	0.00990925	0.0441439
TXNL1_HUMAN	Thioredoxin-like protein 1 OS=Homo sapiens GN=TXNL1 PE=1 SV=3	TXNL1;	11	133	469.97	p00938;p09650;p12502;p13585;p13586;p13848;p14097;p26035;p28298;p29249;p33585;	O43396;		205.897	208.21	136.922	137.282	140.551	143.764	202.303	211.122	148.002	154.248	136.225	147.57	187.557	185.214	135.734	144.328	149.533	154.792		208.21	211.122	187.557	137.282	154.248	144.328	143.764	147.57	154.792	0.0415703	0.0616037	-0.109139	-0.559333	-0.391221	-0.487115	-0.49277	-0.455076	-0.386138	0.00305258	0.0229871	0.00269623	0.0200491
LPP_HUMAN	Lipoma-preferred partner OS=Homo sapiens GN=LPP PE=1 SV=1	LPP;	25	181	647.75	p03114;p03248;p03939;p07669;p07671;p08635;p11834;p17390;p17709;p18615;p22789;p23191;p23549;p23859;p23860;p26933;p26934;p27412;p29958;p29959;p31745;p32486;p34348;p36899;p37349;	Q93052;		244.8	273.177	180.588	167.947	189.945	209.655	306.137	278.079	183.508	193.903	180.22	196.872	263.561	285.9	145.209	165.317	231.557	228.066		273.177	306.137	285.9	180.588	193.903	165.317	209.655	196.872	231.557	-0.0782584	0.0860828	-0.0125838	-0.675396	-0.572763	-0.802862	-0.460078	-0.550836	-0.316727	0.0010194	0.0123748	0.00559316	0.031342
RS17_HUMAN	40S ribosomal protein S17 OS=Homo sapiens GN=RPS17 PE=1 SV=2	RPS17L; RPS17;	12	118	247.32	p13554;p13555;p13556;p19105;p19106;p19107;p19803;p19804;p27374;p32826;p32827;p32828;	P0CW22; P08708;		374.464	323.57	313.69	333.373	248.868	313.05	406.477	369.686	370.205	328.157	298.317	291.926	405.77	298.182	254.996	338.78	254.583	265.573		374.464	406.477	405.77	333.373	370.205	338.78	313.05	298.317	265.573	-0.0791072	0.0392395	0.036728	-0.246798	-0.0956099	-0.223583	-0.337541	-0.407088	-0.574825	0.03675	0.100706	0.00417748	0.0261572
UBE2Z_HUMAN	Ubiquitin-conjugating enzyme E2 Z OS=Homo sapiens GN=UBE2Z PE=1 SV=2	UBE2Z;	9	44	80.62	p03421;p07686;p09567;p11043;p11044;p19288;p20521;p25341;p32777;	Q9H832;		53.17	51.01	44.72	36.9708	41.34	37.404	53.16	44.91	42.36	38.9146	34.11	32.9416	44.7604	50.5	35.4833	42.43	40.9715	39.52		53.17	53.16	50.5	44.72	42.36	42.43	41.34	34.11	40.9715	0.0244453	0.024174	-0.0498838	-0.225247	-0.303465	-0.301082	-0.338629	-0.615972	-0.351546	0.00151292	0.0153155	0.00584849	0.0321662
RL17_HUMAN	60S ribosomal protein L17 OS=Homo sapiens GN=RPL17 PE=1 SV=3	RPL17;	12	152	292.8	p07759;p07760;p07761;p11322;p11323;p25629;p25630;p27257;p27258;p27908;p27909;p37124;	P18621;		820.62	848.92	581.92	649.39	564.97	559.03	779.2	773.71	660.15	666.09	585.97	623.69	825.51	646.32	589.69	548.31	635.33	570.65		848.92	779.2	825.51	649.39	666.09	589.69	564.97	623.69	635.33	0.0537453	-0.0698896	0.0134024	-0.332798	-0.296166	-0.471927	-0.533709	-0.391054	-0.364377	0.00410732	0.0265093	0.00216835	0.0179939
A4_HUMAN	Protein disulfide-isomerase A4 OS=Homo sapiens GN=PDIA4 PE=1 SV=2	PDIA4;	147	1181	1230.86	p00264;p00291;p00495;p00639;p01043;p01316;p01876;p02326;p02449;p02562;p02676;p02828;p02917;p02937;p03078;p03863;p03989;p04051;p04458;p04585;p04615;p04616;p04617;p04633;p04792;p05283;p05284;p05316;p05719;p06028;p06308;p06309;p06477;p06536;p07320;p07782;p08210;p08247;p08370;p08371;p08625;p08626;p08810;p09126;p09127;p09167;p10139;p10222;p10656;p10657;p11320;p11399;p11400;p11449;p11816;p11886;p11932;…	P13667;		2676.22	3387.42	3180.04	2405.62	2199.89	2329.47	2582.58	2833.89	2236.7	2513.5	2183.06	2325.64	3027.64	3067.68	2364.23	2627.14	2204.83	2250.82		3387.42	2833.89	3067.68	3180.04	2513.5	2627.14	2329.47	2325.64	2250.82	0.129629	-0.127776	-0.0134115	0.0384883	-0.300863	-0.237066	-0.410558	-0.412934	-0.460107	0.283863	0.415732	0.00810512	0.0390096
SAHH3_HUMAN	Adenosylhomocysteinase 3 OS=Homo sapiens GN=AHCYL2 PE=1 SV=1	AHCYL2;	2	5	272.03	p10658;p32094;	Q96HN2;		3.91	4.68	3.91	4.34	3.55	3	4.6	4.3	4.4	4.25	2.685	3.52	5.16	4.559	4.16	4.3	2.757	3.67		4.68	4.6	5.16	4.34	4.4	4.3	3.55	3.52	3.67	-0.0405278	-0.0654025	0.100335	-0.149341	-0.129533	-0.1627	-0.439217	-0.451461	-0.391256	0.0580267	0.137831	0.00241302	0.0188763
RL23_HUMAN	60S ribosomal protein L23 OS=Homo sapiens GN=RPL23 PE=1 SV=1	RPL23;	9	109	327.22	p05985;p11940;p15675;p15676;p20738;p20739;p20740;p24588;p33631;	P62829;		901.901	903.165	794.501	779.401	665.77	682.18	818.301	913.043	820.501	832.562	606.26	657.52	900.4	914.52	680.573	708.501	683.18	691.45		903.165	913.043	914.52	794.501	832.562	708.501	682.18	657.52	691.45	-0.0112621	0.00443119	0.00676435	-0.196203	-0.128694	-0.361482	-0.416099	-0.469216	-0.396626	0.0233143	0.0745829	2.65618e-05	0.00438981
P3H1_HUMAN	Prolyl 3-hydroxylase 1 OS=Homo sapiens GN=P3H1 PE=1 SV=2	LEPRE1;	10	58	315.124	p02910;p02911;p15737;p20161;p21861;p26616;p26617;p32393;p34753;p35488;	Q32P28;		113.92	123.987	86.7305	79.12	85.619	76.506	112.124	120.077	73.057	82.395	83.832	84.72	112.38	121.986	92.25	84.179	103.336	88.643		123.987	120.077	121.986	86.7305	82.395	92.25	85.619	84.72	103.336	0.0231106	-0.0231184	-0.000362641	-0.492467	-0.56645	-0.403457	-0.511075	-0.526304	-0.239735	0.00034048	0.00805483	0.00752036	0.0372967
CX6B1_HUMAN	Cytochrome c oxidase subunit 6B1 OS=Homo sapiens GN=COX6B1 PE=1 SV=2	COX6B1;	8	112	256.17	p00627;p09614;p10879;p23812;p23813;p30469;p35706;p35707;	P14854;		244.49	198.84	214.49	198.43	171.61	180.22	238.1	204.26	216.22	192.042	174.02	174.645	248.17	206.1	239.72	241.69	164.86	192.24		244.49	238.1	248.17	214.49	216.22	241.69	180.22	174.645	192.24	0.00534029	-0.0328675	0.0268936	-0.183525	-0.171935	-0.0112774	-0.434676	-0.48001	-0.341527	0.103869	0.205462	0.000508949	0.00889393
CPNS1_HUMAN	Calpain small subunit 1 OS=Homo sapiens GN=CAPNS1 PE=1 SV=1	CAPNS2; CAPNS1;	10	93	262.17	p10902;p10903;p18052;p18989;p29301;p29302;p30631;p31134;p35974;p36868;	Q96L46; P04632;		219.456	209.281	160.251	157.802	147.361	150.726	210.511	221.821	175.721	185.182	163.241	154.844	214.77	176.6	139.233	144.121	167.523	177.688		219.456	221.821	214.77	160.251	185.182	144.121	150.726	163.241	177.688	0.00509497	0.0205569	-0.0260417	-0.448508	-0.239896	-0.601559	-0.53691	-0.421832	-0.29949	0.0101966	0.0450478	0.00244582	0.0189425
MAK16_HUMAN	Protein MAK16 homolog OS=Homo sapiens GN=MAK16 PE=1 SV=2	MAK16;	8	48	324.21	p01613;p01614;p01687;p19717;p23947;p25700;p25701;p29719;	Q9BXY0;		63.0206	62.35	58.63	43.5208	40.9205	42.6209	60.35	52.9307	42.9406	38.1416	42.0712	48.1915	61.67	59.55	49.1033	47.5907	48.0625	44.0791		63.0206	60.35	61.67	58.63	42.9406	49.1033	42.6209	48.1915	48.0625	0.0310168	-0.0314541	-0.000238987	-0.0731688	-0.522466	-0.328987	-0.533247	-0.356028	-0.359896	0.0685723	0.153907	0.00150915	0.0148992
ANM1_HUMAN	Protein arginine N-methyltransferase 1 OS=Homo sapiens GN=PRMT1 PE=1 SV=2	PRMT1;	20	178	609.89	p02743;p04508;p05416;p05417;p07679;p08227;p11278;p11279;p11870;p14424;p18132;p24966;p26533;p30935;p30947;p30948;p33077;p33078;p33728;p35889;	Q99873;		489.11	546.041	402.93	413.586	366.524	410.947	497.739	545.01	372.49	431.29	349.486	406.471	530.72	452.817	373.533	402.66	366.81	400.93		546.041	545.01	530.72	413.586	431.29	402.66	410.947	406.471	400.93	0.0144726	0.011747	-0.0265838	-0.386348	-0.325877	-0.424974	-0.395583	-0.411385	-0.431185	0.0002105	0.00673667	1.95454e-05	0.00438981
RS4X_HUMAN	40S ribosomal protein S4, X isoform OS=Homo sapiens GN=RPS4X PE=1 SV=2	RPS4X; RPS4Y2;	18	256	606.94	p03680;p08800;p08801;p08802;p11183;p11654;p11655;p13138;p13139;p13450;p14340;p16777;p19630;p21791;p30637;p34476;p36138;p36962;	P62701; Q8TD47;		1266.72	1553.63	1100.51	981.071	1173.24	1178.47	1580.47	1462.92	1087.13	1095.37	1259.77	1142.02	1406.44	1606.32	1105.06	1094.05	1122.27	1131.76		1553.63	1580.47	1606.32	1100.51	1095.37	1105.06	1178.47	1259.77	1131.76	-0.0244094	0.000301264	0.0237069	-0.52188	-0.528632	-0.515928	-0.423136	-0.326892	-0.481488	6.43249e-06	0.00290303	0.000641751	0.00985022
SYAP1_HUMAN	Synapse-associated protein 1 OS=Homo sapiens GN=SYAP1 PE=1 SV=1	SYAP1;	7	40	261.01	p06341;p07718;p15839;p16525;p26883;p26884;p26885;	Q96A49;		30.3636	44.461	40.331	47.413	31.2345	30.5749	40.811	34.3013	42.2096	39.1766	35.8992	35.9266	44.807	43.0974	41.097	43.376	29.323	30.9371		44.461	40.811	44.807	47.413	42.2096	43.376	31.2345	35.9266	30.9371	0.0361867	-0.0873956	0.0473705	0.128929	-0.0387828	0.000543352	-0.473211	-0.271303	-0.487016	0.656613	0.751678	0.00663324	0.0344047
CHM1A_HUMAN	Charged multivesicular body protein 1a OS=Homo sapiens GN=CHMP1A PE=1 SV=1	CHMP1A;	3	21	49.22	p01859;p34873;p35646;	Q9HD42;		22.48	22.31	19.99	20.51	16.09	16.77	19.98	23.05	19.06	20.66	17.62	17.29	19.47	22.65	19.65	19.58	14.38	17.2		22.48	23.05	22.65	20.51	20.66	19.65	16.77	17.62	17.2	-0.0157441	0.0203807	-0.00487505	-0.148059	-0.137546	-0.209857	-0.438503	-0.367172	-0.401978	0.00235249	0.020032	4.95776e-05	0.00520687
RS3A_HUMAN	40S ribosomal protein S3a OS=Homo sapiens GN=RPS3A PE=1 SV=2	RPS3A;	24	324	724.49	p00398;p00399;p02123;p05611;p08362;p16438;p17487;p18665;p19526;p19591;p20444;p20445;p20446;p22654;p23197;p23198;p23789;p23790;p32075;p32076;p32090;p33297;p33298;p35996;	P61247;		2034.59	1942.37	1600.99	1592.53	1358.71	1425.61	1853.28	1916.1	1679.06	1757.21	1397.01	1683.39	1983.91	1887.38	1459.87	1653.97	1321.78	1386.15		2034.59	1916.1	1983.91	1600.99	1757.21	1653.97	1425.61	1683.39	1386.15	0.0405498	-0.0460154	0.00415829	-0.305229	-0.170902	-0.258255	-0.472608	-0.232819	-0.513105	0.00581881	0.0319953	0.00845547	0.0399101
FLNB_HUMAN	Filamin-B OS=Homo sapiens GN=FLNB PE=1 SV=2	FLNB;	155	1493	5470.01	p00118;p00119;p00464;p00619;p00651;p00655;p00751;p00994;p01020;p01065;p01087;p01088;p01150;p01151;p01156;p01157;p01650;p01651;p02050;p02193;p02194;p02234;p02235;p03091;p03092;p03133;p03354;p03560;p03561;p03629;p03630;p03645;p03646;p03892;p04181;p04182;p04550;p04551;p05086;p05771;p05946;p07855;p07856;p08263;p08571;p08572;p09516;p09535;p09536;p10029;p10030;p10208;p10531;p10537;p11118;p11119;p11336;…	O75369;		5184.52	5655.75	4602.85	4809.99	3988.93	4069.63	5209.82	5569.27	4755.96	5025.75	3668.26	4180.9	5135.22	5185.54	4135.92	4465.17	4045.67	4199		5655.75	5569.27	5185.54	4809.99	5025.75	4465.17	4069.63	4180.9	4199	0.0481273	0.025898	-0.0770946	-0.185557	-0.122252	-0.292875	-0.426691	-0.387778	-0.381543	0.0321082	0.0918921	0.000920074	0.0116589
ELMO1_HUMAN	Engulfment and cell motility protein 1 OS=Homo sapiens GN=ELMO1 PE=1 SV=2	ELMO1;	4	14	93.86	p04323;p15501;p21945;p23836;	Q92556;		32.12	32.44	27.5105	20.319	24.2805	23.2809	34.06	29.45	23.42	17.9616	26.71	14.651	26.66	31.04	19.1133	9.5315	23.475	10.7222		32.44	34.06	31.04	27.5105	23.42	19.1133	24.2805	26.71	23.475	-0.00325765	0.067047	-0.0669029	-0.241048	-0.47329	-0.766452	-0.421231	-0.283651	-0.469906	0.0236454	0.0751912	0.00416111	0.0261104
RS25_HUMAN	40S ribosomal protein S25 OS=Homo sapiens GN=RPS25 PE=1 SV=1	RPS25;	5	76	200.36	p00182;p04486;p04487;p19601;p20671;	P62851;		964.3	911.9	780.9	817.1	716.3	717.4	879.7	839.4	790.1	844.3	695.6	760.9	939.9	876.9	737.3	720.3	644.2	648.8		964.3	879.7	939.9	817.1	844.3	737.3	717.4	760.9	648.8	0.0554091	-0.0770614	0.0184343	-0.18356	-0.136317	-0.331821	-0.371295	-0.286366	-0.516299	0.0345592	0.0963364	0.00602574	0.0324437
RL26_HUMAN	60S ribosomal protein L26 OS=Homo sapiens GN=RPL26 PE=1 SV=1	RPL26; RPL26L1;	9	88	276.81	p09566;p12720;p15159;p16372;p16802;p17564;p35528;p36668;p37293;	P61254; Q9UNX3;		541.67	637.23	310.917	314.16	434.42	401.31	572.641	563.14	355.2	377.68	477.95	501.58	624.2	617.6	308.62	308.73	481.049	457.47		637.23	572.641	624.2	314.16	377.68	308.73	434.42	501.58	481.049	0.0597991	-0.0943842	0.0299933	-0.960516	-0.694851	-0.985669	-0.492925	-0.285535	-0.345831	0.000721971	0.0105082	0.00767555	0.0377156
PIPNA_HUMAN	Phosphatidylinositol transfer protein alpha isoform OS=Homo sapiens GN=PITPNA PE=1 SV=2	PITPNA;	10	48	141.71	p06037;p18535;p23057;p23058;p26336;p32309;p33767;p33768;p36060;p36084;	Q00169;		119.17	102.151	82.486	78.4458	85.003	76.7109	112.467	113.831	89.6016	84.8176	67.3152	84.5166	102.24	83.033	64.5293	79.3557	91.0415	83.36		119.17	113.831	102.24	82.486	89.6016	79.3557	85.003	84.5166	91.0415	0.0927865	0.0266545	-0.128275	-0.438013	-0.318638	-0.493828	-0.394649	-0.402929	-0.295638	0.00878116	0.0410838	0.0100844	0.0444851
GDN_HUMAN	Neuroguidin OS=Homo sapiens GN=NGDN PE=1 SV=1	NGDN;	6	28	123.1	p02510;p02511;p04442;p22145;p22195;p30536;	Q8NEJ9;		15.9726	21.659	12.3916	18.5518	11.7881	16.1329	13.101	19.5417	19.8612	27.85	14.0002	16.8385	16.8054	22.779	26.4963	26.8467	14.1085	16.8422		21.659	19.5417	22.779	18.5518	27.85	26.8467	16.1329	16.8385	16.8422	0.022316	-0.126098	0.0950537	-0.201094	0.385027	0.332097	-0.402646	-0.340883	-0.34057	0.37473	0.503906	0.00847423	0.0399344
PP4C_HUMAN	Serine/threonine-protein phosphatase 4 catalytic subunit OS=Homo sapiens GN=PPP4C PE=1 SV=1	PPP4C;	7	59	117.66	p01182;p03946;p06863;p14060;p26189;p33023;p36526;	P60510;		44.432	48.7006	44.2305	39.117	38.219	38.2509	45.461	53.516	46.5306	44.75	40.9412	37.992	46.403	52.082	50.241	44.427	33.637	40.954		48.7006	53.516	52.082	44.2305	46.5306	50.241	38.2509	40.9412	40.954	-0.0787504	0.0572794	0.018094	-0.217649	-0.144511	-0.0338257	-0.427198	-0.329138	-0.328686	0.121284	0.228231	0.00251349	0.0192013
MPP2_HUMAN	MAGUK p55 subfamily member 2 OS=Homo sapiens GN=MPP2 PE=1 SV=3	MPP2; MPP6;	2	16	58.04	p18395;p31552;	Q14168; Q9NZW5;		200.66	164.62	192.951	162.001	155.58	118.001	183.94	163.41	167.749	181.002	140.24	143.002	144.19	176.469	126.89	160.001	118.524	138.619		200.66	183.94	176.469	192.951	181.002	160.001	155.58	143.002	138.619	0.101537	-0.0239805	-0.0838009	0.0450188	-0.0472135	-0.225137	-0.265559	-0.387185	-0.432091	0.49308	0.610317	0.00926765	0.0421499
NDUV1_HUMAN	NADH dehydrogenase [ubiquinone] flavoprotein 1, mitochondrial OS=Homo sapiens GN=NDUFV1 PE=1 SV=4	NDUFV1;	13	86	319.32	p00330;p05974;p06679;p10581;p10869;p11007;p11721;p14139;p19400;p19715;p19895;p23643;p36867;	P49821;		124.92	126.29	121.38	119.48	96.05	92.63	122.04	124.03	107	100.01	98.8212	98.0315	123.17	129.854	107.98	122.12	94.86	101.731		126.29	124.03	129.854	121.38	107	122.12	96.05	98.8212	101.731	-0.00495864	-0.0310099	0.0351963	-0.0621683	-0.244088	-0.0533995	-0.399842	-0.358807	-0.316938	0.13019	0.239368	0.000294269	0.00743002
HNRPU_HUMAN	Heterogeneous nuclear ribonucleoprotein U OS=Homo sapiens GN=HNRNPU PE=1 SV=6	HNRNPU;	43	482	1208.38	p00612;p01459;p03069;p03740;p03741;p04285;p04747;p07032;p07033;p09168;p12470;p16301;p16302;p16349;p16365;p16366;p16367;p19939;p19940;p19941;p19942;p19943;p19944;p20718;p20907;p20908;p20909;p20910;p22651;p23221;p23222;p23223;p23988;p23989;p24097;p24891;p29515;p29769;p29770;p30574;p34954;p36929;p36930;	Q00839;		2324.02	2767.33	2096.43	2423.42	2209.53	2065.42	2447.73	2561.4	2160.28	2118.42	2229.41	2228.86	2900.62	2806.64	2384.67	2509.13	1860.34	1986.01		2767.33	2561.4	2900.62	2423.42	2160.28	2509.13	2209.53	2229.41	1986.01	0.0126806	-0.0988856	0.0805455	-0.178771	-0.344596	-0.128628	-0.31208	-0.299156	-0.465945	0.0581972	0.137879	0.00876734	0.0406303
TPP2_HUMAN	Tripeptidyl-peptidase 2 OS=Homo sapiens GN=TPP2 PE=1 SV=4	TPP2;	28	124	675.66	p01247;p04656;p04750;p05069;p06284;p06600;p08072;p08187;p10002;p10215;p11791;p12151;p12302;p12682;p13696;p15560;p17222;p18248;p20748;p21632;p25299;p25300;p32662;p34673;p36035;p36291;p36949;p37088;	P29144;		194.849	204.336	176.12	173.221	143.715	143.308	147.972	187.087	154.52	152.51	151.769	154.478	204.147	195.778	171.787	178.554	161.912	167.215		204.336	187.087	204.147	176.12	154.52	178.554	143.715	154.478	167.215	0.0416348	-0.0855993	0.0402998	-0.172754	-0.361513	-0.15295	-0.466102	-0.361907	-0.247603	0.039255	0.104639	0.0081214	0.039024
RL30_HUMAN	60S ribosomal protein L30 OS=Homo sapiens GN=RPL30 PE=1 SV=2	RPL30;	11	119	349.39	p17308;p17309;p17315;p22106;p28257;p28982;p31056;p31057;p31058;p32866;p32867;	P62888;		624.041	683.21	518.62	641.62	563.64	557.74	679.95	632.22	577.55	670.24	554.571	573.8	646.12	759.45	615.223	721.66	464.702	525.78		683.21	679.95	759.45	641.62	670.24	721.66	563.64	573.8	525.78	-0.0504758	-0.0573763	0.10215	-0.141086	-0.0781271	0.0285144	-0.328031	-0.302257	-0.428346	0.443611	0.566043	0.00679884	0.0349902
EIF3I_HUMAN	Eukaryotic translation initiation factor 3 subunit I OS=Homo sapiens GN=EIF3I PE=1 SV=1	EIF3I;	16	163	313.42	p04915;p05062;p06514;p08933;p11050;p13403;p13404;p15927;p18678;p18679;p22322;p23049;p26162;p28490;p30361;p30782;	Q13347;		341.515	381.171	333.65	347.69	276.74	287.83	335.94	340.881	345.11	343.787	302.55	296.512	375.85	361.761	333.8	370.291	271.15	270.559		381.171	340.881	375.85	347.69	345.11	370.291	287.83	302.55	271.15	0.0587225	-0.102448	0.038444	-0.0739129	-0.0846582	0.0169441	-0.346497	-0.274541	-0.432623	0.48114	0.600852	0.00715423	0.0361844
LMAN1_HUMAN	Protein ERGIC-53 OS=Homo sapiens GN=LMAN1 PE=1 SV=2	LMAN1;	14	78	372.2	p04290;p10210;p10211;p11064;p11746;p14383;p22237;p24689;p24969;p26294;p26295;p27141;p31852;p37025;	P49257;		112.196	90.6562	77.6622	101.167	85.0311	91.9435	91.6639	105.593	66.2418	95.5247	66.5547	80.4257	95.7772	107.484	77.32	97.4635	83.0645	69.4033		112.196	105.593	107.484	101.167	95.5247	97.4635	91.9435	80.4257	83.0645	0.0493351	-0.0381722	-0.0125713	-0.0999546	-0.182744	-0.153756	-0.23787	-0.430962	-0.384386	0.0156103	0.0585987	0.00433567	0.0268044
UBE2K_HUMAN	Ubiquitin-conjugating enzyme E2 K OS=Homo sapiens GN=UBE2K PE=1 SV=3	UBE2K;	9	96	302.71	p10610;p13970;p15319;p16177;p16761;p16762;p26645;p32983;p37046;	P61086;		154.649	200.11	141.78	165.57	148.274	150.04	163.531	179.43	138.42	162.3	157.31	146.72	174.13	189.63	154.29	166.65	143.3	129.451		200.11	179.43	189.63	165.57	162.3	166.65	150.04	157.31	143.3	0.0768961	-0.080476	-0.0007099	-0.196456	-0.225234	-0.187076	-0.33855	-0.270287	-0.404859	0.0152037	0.0575485	0.0054046	0.0304892
HSP7C_HUMAN	Heat shock cognate 71 kDa protein OS=Homo sapiens GN=HSPA8 PE=1 SV=1	HSPA8;	47	810	1926.18	p02433;p03404;p03405;p03406;p03637;p03638;p06776;p08726;p08727;p08841;p08875;p11710;p11711;p12143;p12144;p13451;p13452;p13453;p14566;p23561;p23562;p23563;p24892;p24893;p24897;p24898;p24899;p24954;p24955;p27057;p27058;p27426;p27427;p27428;p27429;p27599;p28434;p28435;p28436;p28791;p29618;p29619;p29921;p29922;p32403;p32404;p32856;	P11142;		6949.68	7362.14	5893.94	6081.61	5282.02	5698.91	6519.75	6689.25	5362.03	5941.9	5444.83	5834.58	6152.31	6872.72	5342.94	5930.43	4618.48	5093.86		7362.14	6689.25	6872.72	6081.61	5941.9	5930.43	5698.91	5834.58	5093.86	0.0779932	-0.0602877	-0.0212502	-0.197678	-0.231207	-0.233996	-0.291446	-0.257501	-0.453372	0.0087015	0.040874	0.00918837	0.0418542
STRN3_HUMAN	Striatin-3 OS=Homo sapiens GN=STRN3 PE=1 SV=3	STRN3;	7	20	51.6	p01488;p22366;p22368;p28662;p30588;p35536;p36530;	Q13033;		57.558	65.313	47.281	52.904	40.961	49.355	36.824	58.982	48.4956	51.003	49.274	46.496	64.603	62.3378	52.596	55.166	52.478	52.14		65.313	58.982	64.603	52.904	51.003	55.166	49.355	49.274	52.478	0.0527972	-0.0942983	0.0370281	-0.251196	-0.303991	-0.190794	-0.351377	-0.353746	-0.26286	0.0131009	0.0521842	0.00510427	0.0294671
CAP1_HUMAN	Adenylyl cyclase-associated protein 1 OS=Homo sapiens GN=CAP1 PE=1 SV=5	CAP1;	28	304	762.347	p01759;p01760;p03546;p06406;p06407;p07497;p07498;p07649;p08292;p12549;p12550;p13362;p15258;p15259;p15260;p16531;p16532;p18339;p18340;p21355;p21356;p24950;p29735;p30627;p30628;p31562;p33176;p33177;	Q01518;		718.672	969.12	909.95	1045.31	666.923	777.408	717.48	983.999	955.217	1058.89	770.771	781.901	882.677	843.985	903.813	1027.04	712.832	698.743		969.12	983.999	882.677	1045.31	1058.89	1027.04	777.408	781.901	712.832	0.035956	0.0579375	-0.0988337	0.14514	0.163761	0.119701	-0.282047	-0.273733	-0.407157	0.0402327	0.106615	0.00828942	0.0395077
EIF3B_HUMAN	Eukaryotic translation initiation factor 3 subunit B OS=Homo sapiens GN=EIF3B PE=1 SV=3	EIF3B;	24	204	311.73	p02273;p05150;p08096;p08674;p09770;p11095;p12172;p12206;p12207;p15902;p22607;p23484;p24045;p24390;p27196;p30773;p31591;p31981;p32985;p34542;p35234;p36037;p36901;p37330;	P55884;		353.965	354.44	347.82	364.411	301.397	286.783	317.06	338.612	345.281	326.323	257.443	268.113	337.395	334.381	322.457	340.471	240.158	257.245		354.44	338.612	337.395	364.411	345.281	340.471	301.397	268.113	257.245	0.0453045	-0.0206038	-0.0257952	0.0853301	0.00753552	-0.0127014	-0.18857	-0.357394	-0.417091	0.512	0.627576	0.00914202	0.0417362
HP1B3_HUMAN	Heterochromatin protein 1-binding protein 3 OS=Homo sapiens GN=HP1BP3 PE=1 SV=1	HP1BP3;	7	35	32.39	p01793;p05929;p10289;p18361;p22660;p33081;p37000;	Q5SSJ5;		47.2	58.74	30.75	42.298	45.115	34.8108	62.8	58.47	51.3706	32.5716	48.5712	32.5456	61.19	54.365	38.1287	31.1827	53.04	41.6361		58.74	62.8	61.19	42.298	51.3706	38.1287	45.115	48.5712	53.04	-0.0523358	0.0440855	0.00661679	-0.52609	-0.245736	-0.675803	-0.433072	-0.326579	-0.199598	0.0141705	0.0545884	0.00964728	0.0434387
IWS1_HUMAN		IWS1;	6	11	25.45	p04590;p08069;p08449;p14974;p16608;p34692;	Q96ST2;		28.3	27.645	35.352	31.41	21.41	23.51	29.041	29.4	36.52	28.62	23.59	23.322	30.9	26.25	40.95	35.29	24.84	22.25		28.3	29.4	30.9	35.352	36.52	40.95	23.51	23.59	24.84	-0.0615421	-0.00652804	0.0652626	0.259448	0.306343	0.471519	-0.32907	-0.324169	-0.249679	0.0123367	0.0506838	0.00306316	0.0216004
CSDE1_HUMAN	Cold shock domain-containing protein E1 OS=Homo sapiens GN=CSDE1 PE=1 SV=2	CSDE1;	30	246	446.49	p02748;p02749;p03471;p04068;p04931;p04932;p05089;p05090;p05757;p05937;p06816;p07311;p07485;p09331;p09546;p10456;p10690;p11720;p14680;p18714;p21792;p24277;p24878;p26876;p29413;p31121;p32925;p33431;p35230;p35231;	O75534;		291.913	317.767	272.541	300.658	235.942	249.398	295.769	303.489	268.281	314.824	255.984	275.361	283.468	307.049	276.639	293.555	221.211	236.16		317.767	303.489	307.049	300.658	314.824	293.555	249.398	275.361	236.16	0.0383317	-0.0279934	-0.011165	-0.0415138	0.0249076	-0.0760064	-0.311187	-0.168314	-0.38987	0.444661	0.56726	0.0104884	0.0455142
VDAC1_HUMAN	Voltage-dependent anion-selective channel protein 1 OS=Homo sapiens GN=VDAC1 PE=1 SV=2	VDAC1;	19	249	1006.09	p06731;p12477;p16945;p16946;p18614;p21760;p21761;p21836;p28291;p30614;p31296;p34555;p34556;p35195;p35277;p35958;p35959;p36038;p37040;	P21796;		960.87	938.84	726.799	827.832	647.481	744.31	788.82	956.69	727.991	731.443	675.955	816.261	924.08	964.512	652.175	772.054	688.045	807.511		960.87	956.69	964.512	827.832	731.443	772.054	744.31	816.261	807.511	0.000269285	-0.00602045	0.00572722	-0.214734	-0.393327	-0.31537	-0.368168	-0.235041	-0.25059	0.00281021	0.0221309	0.00167274	0.0155857
RRBP1_HUMAN	Ribosome-binding protein 1 OS=Homo sapiens GN=RRBP1 PE=1 SV=4	RRBP1;	56	469	1463.7	p00138;p00700;p01010;p01011;p02127;p02296;p02297;p03251;p03669;p05738;p07087;p07088;p07150;p07725;p08155;p08361;p10482;p10622;p10648;p12945;p13042;p13043;p13149;p13150;p15297;p16651;p17027;p19406;p19683;p19769;p21190;p21236;p21679;p21909;p25051;p26414;p26415;p26889;p26890;p27186;p27187;p27550;p28705;p28729;p28730;p28768;p30090;p30420;p31475;p31476;p31559;p31560;p31871;p32168;p33107;p33181;	Q9P2E9;		604.611	903.391	710.006	639.68	704.037	788.785	682.416	871.998	644.962	737.669	709.026	634.438	923.434	946.151	666.578	721.945	747.258	746.338		903.391	871.998	946.151	710.006	737.669	721.945	788.785	709.026	747.258	-0.00603862	-0.0570638	0.0606817	-0.353557	-0.298416	-0.3295	-0.201757	-0.35555	-0.279781	0.00131026	0.0140023	0.00727156	0.0365572
STRAP_HUMAN	Serine-threonine kinase receptor-associated protein OS=Homo sapiens GN=STRAP PE=1 SV=1	STRAP;	21	183	650.21	p00279;p01934;p03544;p06426;p06908;p09800;p10330;p11049;p16203;p16204;p22326;p22327;p22371;p25899;p28358;p28359;p28710;p32236;p32474;p35608;p36271;	Q9Y3F4;		439.261	489.309	462.51	459.34	392.468	362.829	435.682	456.781	438.49	416.312	375.402	396.332	468.389	467.054	425.672	428.684	381.983	297.215		489.309	456.781	468.389	462.51	438.49	428.684	392.468	396.332	381.983	0.0535094	-0.0457348	-0.00952802	-0.0277518	-0.104692	-0.137322	-0.264663	-0.250529	-0.30373	0.110657	0.21328	0.00147027	0.0146229
RBP1_HUMAN	Ribosome-binding protein 1 OS=Homo sapiens GN=RRBP1 PE=1 SV=4	RRBP1;	57	475	1463.7	p00138;p00700;p01010;p01011;p02127;p02296;p02297;p03251;p03669;p05738;p07087;p07088;p07150;p07725;p08155;p08361;p10482;p10622;p10648;p12945;p13042;p13043;p13149;p13150;p13606;p15297;p16651;p17027;p19406;p19683;p19769;p21190;p21236;p21679;p21909;p25051;p26414;p26415;p26889;p26890;p27186;p27187;p27550;p28705;p28729;p28730;p28768;p30090;p30420;p31475;p31476;p31559;p31560;p31871;p32168;p33107;p33181;	Q9P2E9;		606.551	903.502	711.826	643.96	706.847	792.655	684.256	871.999	647.992	741.499	712.496	638.248	923.434	949.321	669.878	726.615	751.188	748.988		903.502	871.999	949.321	711.826	741.499	726.615	792.655	712.496	751.188	-0.00759994	-0.0588012	0.0637687	-0.351602	-0.292683	-0.321936	-0.196434	-0.350245	-0.273952	0.00164125	0.0161195	0.00838002	0.0398601
RS15_HUMAN	40S ribosomal protein S15 OS=Homo sapiens GN=RPS15 PE=1 SV=2	RPS15;	4	33	71.25	p05899;p05900;p16455;p30867;	P62841;		210.002	248.781	242.37	251.601	200.641	184.591	247.701	209.751	212.431	226.552	206.841	198.972	238.25	223.7	203.543	212.241	201.001	166.141		248.781	247.701	238.25	251.601	226.552	212.241	200.641	206.841	201.001	0.0226186	0.0163439	-0.039777	0.0388807	-0.112416	-0.206554	-0.287641	-0.243732	-0.285049	0.28481	0.416703	0.000419114	0.00835343
TERA_HUMAN	Transitional endoplasmic reticulum ATPase OS=Homo sapiens GN=VCP PE=1 SV=4	VCP;	60	717	1717.48	p01222;p01298;p04228;p05446;p05953;p06030;p06031;p07336;p07337;p07520;p07521;p07924;p08178;p08226;p09056;p09057;p09058;p09618;p10397;p10434;p10961;p11170;p12296;p16113;p16114;p16623;p17252;p17533;p17534;p17535;p17536;p17625;p17626;p17711;p18228;p18229;p18462;p18939;p19610;p19611;p22678;p22679;p23490;p23491;p23492;p25179;p25180;p27050;p27051;p27052;p27371;p27372;p30214;p33786;p33787;p33788;p33789;…	P55072;		2732.85	3174.85	2360.02	2746.56	2540.08	2542.72	3109.85	3128.32	2607.23	2752.32	2503.78	2388.99	2909.7	2803.54	2780.44	2659.64	2657.92	2525.89		3174.85	3128.32	2909.7	2746.56	2752.32	2780.44	2542.72	2503.78	2657.92	0.0479993	0.0267003	-0.0778171	-0.16106	-0.158037	-0.143374	-0.272315	-0.294577	-0.20839	0.0195001	0.0669871	0.00587318	0.0321662
UB2D3_HUMAN	Ubiquitin-conjugating enzyme E2 D3 OS=Homo sapiens GN=UBE2D3 PE=1 SV=1	UBE2D2; UBE2D3;	3	37	83.28	p07376;p16231;p29688;	P62837; P61077;		133	131.7	133.6	134.8	107.7	107.1	111.6	127.2	120	129.8	108.7	104.2	126.9	118.4	112.9	126.3	107.4	107.5		133	127.2	126.9	134.8	129.8	126.3	107.7	108.7	107.5	0.0436824	-0.0206451	-0.0240517	0.0630767	0.00854658	-0.0308892	-0.260726	-0.247392	-0.263407	0.709552	0.794	0.000477199	0.00871332
MYDGF_HUMAN	Myeloid-derived growth factor OS=Homo sapiens GN=MYDGF PE=1 SV=1	C19orf10;	4	31	66	p07893;p07894;p30340;p30524;	Q969H8;		28.304	50.756	28.819	39.286	37.325	39.546	49.201	48.632	28.085	37.395	31.2912	43.617	32.772	50.4004	46.835	48.41	32.2315	44.261		50.756	49.201	50.4004	39.286	37.395	48.41	39.546	43.617	44.261	0.0182168	-0.0266749	0.0080748	-0.351346	-0.422516	-0.0500565	-0.34183	-0.200471	-0.179326	0.0701955	0.156443	0.00784838	0.0382445
SKIV2_HUMAN	Helicase SKI2W OS=Homo sapiens GN=SKIV2L PE=1 SV=3	SKIV2L;	5	20	121.6	p09364;p17810;p28258;p31391;p31847;	Q15477;		14.86	15.39	11.911	13.28	11.45	12.61	15.5	11.77	16.2	15.08	12.8	13.33	12.34	14.3	14.33	15.38	12.02	12.61		15.39	15.5	14.3	13.28	16.2	15.38	12.61	13.33	12.61	0.0309522	0.0412272	-0.0750259	-0.181786	0.104953	0.0300144	-0.256473	-0.176364	-0.256473	0.91341	0.942942	0.00806095	0.0388481
CENPE_HUMAN	Centromere-associated protein E OS=Homo sapiens GN=CENPE PE=1 SV=2	CENPE;	8	39	50.3212	p06735;p16514;p16521;p18468;p20279;p21303;p21479;p23004;	Q02224;		462.01	401.22	337.94	287.92	413.33	386.039	474.24	453.55	342.94	362.93	380.038	344.64	402.67	460.33	312.03	278.14	398.78	393.01		462.01	474.24	460.33	337.94	362.93	312.03	413.33	380.038	398.78	-0.0109402	0.0267531	-0.0161944	-0.462097	-0.359173	-0.57718	-0.17157	-0.292721	-0.223271	0.00112951	0.0128179	0.00299609	0.0213067
PSMD2_HUMAN	26S proteasome non-ATPase regulatory subunit 2 OS=Homo sapiens GN=PSMD2 PE=1 SV=3	PSMD2;	33	306	819.58	p02257;p03198;p04452;p04453;p05050;p05393;p05394;p06958;p06959;p06960;p07674;p08454;p09030;p09765;p12918;p17833;p20620;p22086;p23185;p23186;p26279;p28347;p28445;p29896;p29897;p31244;p33543;p33544;p34628;p34852;p35924;p36440;p36871;	Q13200;		518.233	555.131	508.79	523.953	441.863	459.851	501.103	528.017	468.198	504.535	474.963	475.216	533.813	514.598	545.783	543.966	465.761	424.357		555.131	528.017	533.813	523.953	504.535	545.783	459.851	475.216	465.761	0.0425785	-0.029667	-0.013916	-0.0408143	-0.095296	0.0180779	-0.229084	-0.181667	-0.210661	0.381618	0.509362	0.00154524	0.0150098
RADI_HUMAN	Radixin OS=Homo sapiens GN=RDX PE=1 SV=1	EZR; RDX; MSN;	32	800	674.541	p00764;p02131;p06126;p06836;p06983;p09994;p09995;p13567;p13603;p14233;p15497;p16328;p16329;p16529;p17123;p17124;p17378;p18715;p24270;p24844;p24845;p25384;p26337;p26338;p26457;p26458;p26868;p27542;p27543;p31885;p31886;p35302;	P15311; P35241; P26038;		1405.17	1315.48	1229.37	1147.17	1250.02	1039.91	1406.67	1156.1	1276	991.085	1136.53	1290.91	1362.45	1338.9	1215.62	1144.46	1278.16	1191.71		1405.17	1406.67	1362.45	1229.37	1276	1215.62	1250.02	1290.91	1278.16	0.0141775	0.0157144	-0.0303651	-0.178645	-0.124946	-0.194877	-0.15462	-0.108175	-0.122504	0.00292519	0.0227219	0.00329367	0.0227341
EIF3E_HUMAN	Eukaryotic translation initiation factor 3 subunit E OS=Homo sapiens GN=EIF3E PE=1 SV=1	EIF3E;	14	131	338.22	p08092;p19035;p20666;p22801;p23086;p23705;p25813;p26456;p29641;p32206;p33815;p34358;p35878;p36854;	P60228;		181.481	184.43	167.408	175.654	173.401	153.235	180.06	182.55	181.641	193.382	165.621	170.203	181.15	187.61	176.7	172.83	163.811	149.681		184.43	182.55	187.61	175.654	193.382	176.7	173.401	170.203	163.811	-0.0033869	-0.0181686	0.0212799	-0.0737238	0.0649901	-0.0651555	-0.0923518	-0.119208	-0.174424	0.644775	0.742618	0.00780801	0.0381704
PSD11_HUMAN	26S proteasome non-ATPase regulatory subunit 11 OS=Homo sapiens GN=PSMD11 PE=1 SV=3	PSMD11;	24	186	278.47	p02395;p03821;p03822;p05925;p05926;p07818;p15125;p15126;p15127;p17037;p20946;p21569;p22247;p22406;p28889;p30999;p32455;p32478;p32479;p34820;p34821;p35387;p37022;p37023;	O00231;		423.549	479.842	498.163	553.075	427.451	519.57	402.874	450.963	474.027	522.298	507.77	507.11	465.571	464.33	544.853	588.351	503.161	495.351		479.842	450.963	465.571	553.075	522.298	588.351	519.57	507.77	503.161	0.0439064	-0.045644	0.000348137	0.248822	0.16622	0.338023	0.158665	0.125522	0.112367	0.0128533	0.0517254	0.00983178	0.0438364
UBP14_HUMAN	Ubiquitin carboxyl-terminal hydrolase 14 OS=Homo sapiens GN=USP14 PE=1 SV=3	USP14;	24	147	251.71	p02336;p02337;p02508;p03781;p04598;p06999;p07618;p07619;p08055;p08728;p08860;p10652;p17216;p18315;p18316;p21002;p23709;p24088;p26940;p27822;p29873;p29874;p35015;p36754;	P54578;		260.478	284.194	308.16	327.305	311.244	322.703	277.523	251.985	345.638	290.664	314.052	319.02	269.51	272.967	328.572	312.209	310.046	276.515		284.194	277.523	272.967	327.305	345.638	328.572	322.703	319.02	310.046	0.0306075	-0.00365954	-0.0275408	0.234369	0.312995	0.239944	0.21394	0.19738	0.156213	0.001184	0.0131067	0.00142677	0.0144824
VDAC3_HUMAN	Voltage-dependent anion-selective channel protein 3 OS=Homo sapiens GN=VDAC3 PE=1 SV=1	VDAC3;	12	137	459.82	p00053;p12478;p14021;p21570;p21814;p21835;p28058;p28059;p32859;p34552;p35957;p36894;	Q9Y277;		340.763	340.34	227.183	340.393	306.329	367.54	209.771	326.605	296.671	280.422	361.593	378.669	309.155	318.152	224	338.36	337.759	383.871		340.763	326.605	318.152	340.393	296.671	338.36	367.54	378.669	383.871	0.052846	-0.00837577	-0.0462065	0.0512787	-0.147059	0.0426364	0.161979	0.205015	0.224699	0.840757	0.893693	0.00412956	0.0259959
ATP5I_HUMAN	ATP synthase subunit e, mitochondrial OS=Homo sapiens GN=ATP5I PE=1 SV=2	ATP5I;	4	24	144.3	p07050;p23567;p34702;p36958;	P56385;		61.09	48.6006	68.3	72	60.27	70.9	59.775	58.886	63.24	72.8	62.08	67.4	41.543	62.4	65.77	68.74	56	73.6		61.09	59.775	62.4	72	72.8	68.74	70.9	67.4	73.6	3.93604e-05	-0.0313547	0.0306491	0.2371	0.253042	0.170253	0.214889	0.141852	0.268809	0.00226688	0.0194501	0.00804692	0.0388251
COPB_HUMAN	Coatomer subunit beta OS=Homo sapiens GN=COPB1 PE=1 SV=3	COPB1;	36	248	749.88	p00032;p03343;p04762;p05745;p05746;p05780;p06060;p06114;p06115;p10005;p16472;p19654;p20028;p20796;p22042;p22267;p23668;p25164;p25273;p25274;p26935;p29016;p29605;p31487;p31657;p31658;p32758;p34228;p34229;p34262;p34263;p34294;p35327;p36273;p36274;p37255;	P53618;		360.574	339.332	415.751	418.012	392.107	410.086	362.794	359.165	396.771	415.06	365.381	415.532	320.725	356.669	391.811	441.827	392.442	438.67		360.574	362.794	356.669	418.012	415.06	441.827	410.086	415.532	438.67	0.00224942	0.0111029	-0.0134595	0.215497	0.205273	0.295434	0.187879	0.206911	0.285089	0.00169074	0.0163151	0.00235517	0.0188436
PACN2_HUMAN	Protein kinase C and casein kinase substrate in neurons protein 2 OS=Homo sapiens GN=PACSIN2 PE=1 SV=2	PACSIN2;	18	152	378.494	p00503;p01427;p01428;p01943;p01944;p02068;p02550;p03113;p07106;p08316;p11789;p12937;p12938;p18006;p18007;p18195;p22725;p34952;	Q9UNF0;		160.743	174.27	234.688	240.395	197.333	196.086	157.639	168.432	226.792	244.182	195.198	205.768	159.936	162.37	233.311	246.753	192.11	179.531		174.27	168.432	162.37	240.395	244.182	246.753	197.333	205.768	192.11	0.0497974	0.000636454	-0.0522378	0.51388	0.53643	0.551541	0.229102	0.289492	0.19041	4.2154e-05	0.00456093	0.00463461	0.0277745
TPIS_HUMAN	Triosephosphate isomerase OS=Homo sapiens GN=TPI1 PE=1 SV=3	TPI1;	25	335	1073.52	p03744;p03745;p07081;p08970;p13371;p13372;p13649;p14645;p17281;p17282;p26923;p26924;p29403;p30518;p30519;p32630;p33662;p34616;p34617;p35246;p35247;p35248;p35408;p35458;p35459;	P60174;		1608.59	1399.22	1765.49	1480.78	1863.53	1761.54	1570.65	1512.14	1680.63	1649.03	1697.52	1811.54	1525.22	1307.08	1494.05	1618.08	1683.68	1875.39		1608.59	1570.65	1525.22	1765.49	1680.63	1618.08	1863.53	1811.54	1875.39	0.0367316	0.00229589	-0.0400518	0.170999	0.099933	0.0452141	0.248969	0.208147	0.258123	0.0708342	0.157538	0.000816892	0.0110177
TBB4B_HUMAN	Tubulin beta-4B chain OS=Homo sapiens GN=TUBB4B PE=1 SV=1	TUBB2A; TUBB2B; TUBB4B;	4	254	1738.35	p08218;p08219;p15279;p23402;	Q13885; Q9BVA1; P68371;		476.8	511.1	642.7	638.3	604.6	544	420	485.8	592.18	599.32	589.1	615.6	403.2	513.5	563.3	584.4	564.9	533.1		511.1	485.8	513.5	642.7	599.32	584.4	604.6	615.6	564.9	0.0217093	-0.0515338	0.028468	0.352249	0.25143	0.21506	0.264085	0.290097	0.166099	0.00579229	0.0319093	0.00672432	0.0346675
PPME1_HUMAN	Protein phosphatase methylesterase 1 OS=Homo sapiens GN=PPME1 PE=1 SV=3	PPME1;	8	53	176.75	p11509;p20108;p20880;p24746;p25613;p28974;p32583;p35036;	Q9Y570;		52.872	62.208	73.04	74.342	63.378	70.215	56.504	59.861	70.73	81.883	69.81	74.58	58.486	54.5334	80.869	80.63	68.766	65.645		62.208	59.861	58.486	74.342	81.883	80.869	70.215	74.58	68.766	0.0476962	-0.00778759	-0.0413126	0.304774	0.44416	0.426183	0.222375	0.309385	0.192291	0.00192491	0.0177013	0.00589759	0.0322171
VATB2_HUMAN	V-type proton ATPase subunit B, brain isoform OS=Homo sapiens GN=ATP6V1B2 PE=1 SV=3	ATP6V1B2;	15	141	524.97	p03068;p07709;p11242;p11243;p15330;p15360;p17778;p23985;p25336;p27943;p28596;p31819;p32382;p33357;p36117;	P21281;		196.62	223.05	240.41	249.44	228.33	269.77	205.39	222.86	218.2	263.46	240.78	272.57	199.376	242.24	245.39	249.08	266.35	271.91		223.05	222.86	242.24	249.44	263.46	249.08	269.77	272.57	271.91	-0.0403934	-0.0416229	0.0786765	0.120932	0.199823	0.118849	0.233969	0.248866	0.245369	0.0368428	0.100808	0.00291864	0.0211052
SYAC_HUMAN	Alanine--tRNA ligase, cytoplasmic OS=Homo sapiens GN=AARS PE=1 SV=2	AARS;	36	306	773.71	p00585;p01775;p02490;p02491;p02890;p03077;p03386;p04329;p04937;p05728;p09156;p10262;p11359;p11554;p11555;p12011;p14945;p15527;p15817;p15974;p16298;p16299;p22261;p22837;p22963;p24993;p25837;p26202;p27537;p28728;p30161;p30562;p31252;p31253;p32898;p33415;	P49588;		427.941	512.461	587.071	633.736	499.288	606.736	355.91	459.244	564.079	621.139	540.383	588.259	480.83	511.448	675.197	716.086	508.738	569.821		512.461	459.244	511.448	633.736	621.139	716.086	606.736	588.259	569.821	0.0518078	-0.106372	0.0489554	0.358248	0.329282	0.534499	0.295435	0.250817	0.204876	0.00928528	0.0423788	0.0102727	0.0449655
RPN1_HUMAN	Dolichyl-diphosphooligosaccharide--protein glycosyltransferase subunit 1 OS=Homo sapiens GN=RPN1 PE=1 SV=1	RPN1;	35	313	942.53	p01879;p01880;p02130;p02762;p02763;p04412;p05531;p09610;p09952;p09953;p10550;p12702;p13784;p14548;p15782;p17731;p19722;p19723;p20891;p24186;p25175;p25878;p25879;p26679;p26680;p28215;p30723;p31211;p32240;p32560;p32561;p33655;p33656;p35128;p35129;	P04843;		825.588	814.404	816.742	850.791	764.532	926.112	765.708	759.117	642.855	713.103	822.488	991.682	693.876	788.761	747.047	863.601	830.497	915.262		825.588	765.708	788.761	850.791	713.103	863.601	926.112	991.682	915.262	0.0574596	-0.0511675	-0.00837273	0.100843	-0.153852	0.122403	0.223225	0.321915	0.206223	0.773001	0.844071	0.00694419	0.0355201
EXC6B_HUMAN		EXOC6B;	2	2	20.42	p03959;p19376;	Q9Y2D4;		48.6	76	56.3	91	73.4	92.2	65.8	71.2	62.8	68.8	77.4	91.9	62	77.8	68.9	100.3	69.3	88.4		76	71.2	77.8	91	68.8	100.3	92.2	91.9	88.4	0.0191088	-0.0750134	0.0528796	0.278976	-0.124482	0.419359	0.297876	0.293174	0.237156	0.287705	0.420101	0.0023981	0.0188436
PGK1_HUMAN	Phosphoglycerate kinase 1 OS=Homo sapiens GN=PGK1 PE=1 SV=3	PGK1;	40	586	1166.46	p00347;p00348;p01193;p01194;p01195;p01196;p01625;p01626;p01764;p01765;p03768;p07305;p08697;p08698;p09141;p10353;p15476;p15477;p15886;p15887;p15888;p17511;p18942;p18943;p21811;p30241;p30242;p30243;p31001;p31002;p31003;p31004;p32916;p34195;p34196;p34484;p35004;p35005;p36115;p37126;	P00558;		3944.97	4035.09	3927.63	4239.52	4352.98	4926.4	3512.64	3726.66	3906.32	3926.89	4504.85	4946.04	3930.48	4198.48	4183.33	4259.62	4246.89	4614.5		4035.09	3726.66	4198.48	4239.52	3926.89	4259.62	4926.4	4946.04	4614.5	0.0173893	-0.0973264	0.0746562	0.0886884	-0.0218237	0.0955136	0.305322	0.311062	0.210963	0.425865	0.549011	0.00858899	0.0402123
1433E_HUMAN	14-3-3 protein epsilon OS=Homo sapiens GN=YWHAE PE=1 SV=1	YWHAE;	24	427	930.29	p00094;p00260;p00261;p00262;p04963;p04964;p04965;p05697;p06101;p12967;p12968;p14620;p16444;p16445;p19352;p19353;p26607;p26608;p32623;p36223;p36224;p36685;p36686;p36687;	P62258;		2122.48	1987.76	2392.07	2544.17	2171.69	2483.09	1794.04	2032.4	2325.19	2443.32	2296.7	2638.93	2009.06	2112.16	2554.54	2739.21	2366.91	2501.72		2122.48	2032.4	2112.16	2544.17	2443.32	2739.21	2483.09	2638.93	2501.72	0.0229284	-0.0396342	0.0158952	0.284375	0.226022	0.390937	0.249316	0.337128	0.260101	0.00598969	0.032509	0.00134654	0.0139826
DBNL_HUMAN	Drebrin-like protein OS=Homo sapiens GN=DBNL PE=1 SV=1	DBNL;	8	56	303.46	p02012;p09631;p10003;p26517;p26518;p29539;p32430;p37031;	Q9UJU6;		27.249	29.74	37.87	43.33	36.39	38.09	21.848	28.04	36.552	41.86	36.469	35.85	25.08	32.1	39.06	44.99	29.799	35.804		29.74	28.04	32.1	43.33	41.86	44.99	38.09	36.469	35.804	-0.010633	-0.0955513	0.0995357	0.532329	0.482535	0.586567	0.346375	0.283633	0.257083	0.000825953	0.0112303	0.0073624	0.0369506
SUCB1_HUMAN	Succinyl-CoA ligase [ADP-forming] subunit beta, mitochondrial OS=Homo sapiens GN=SUCLA2 PE=1 SV=3	SUCLA2;	12	116	442.79	p01690;p03033;p03240;p13717;p14066;p14689;p15203;p16025;p21387;p22003;p22504;p28412;	Q9P2R7;		137.111	121.321	169.251	173.748	176.092	177.76	132.132	132.165	169.495	160.25	174.59	163.01	155.079	141.044	180.181	181.23	160.12	172.75		137.111	132.165	155.079	173.748	169.495	181.23	177.76	174.59	172.75	-0.0449673	-0.0979678	0.132695	0.296688	0.260935	0.357514	0.329623	0.303663	0.288378	0.0126441	0.0514176	0.00916709	0.0417897
PPIA_HUMAN	Peptidyl-prolyl cis-trans isomerase A OS=Homo sapiens GN=PPIA PE=1 SV=2	PPIA;	20	402	679.71	p06619;p06620;p08827;p08828;p13307;p13308;p13309;p13310;p14577;p14578;p14579;p15860;p16829;p28850;p28851;p30806;p34570;p34968;p34969;p34970;	P62937;		4185.99	4539.95	5197.87	5213.05	5507.47	5543.88	4094.96	4458.05	5700.97	5487.61	5220.36	5171.15	4081.86	4089.21	5121.53	5121.43	5158.82	5483.51		4539.95	4458.05	4089.21	5213.05	5700.97	5121.53	5543.88	5220.36	5483.51	0.0575532	0.0312896	-0.093301	0.257005	0.386084	0.231452	0.345773	0.259026	0.329976	0.0123686	0.0507115	0.00348772	0.0235894
SRSF5_HUMAN	Serine/arginine-rich splicing factor 5 OS=Homo sapiens GN=SRSF5 PE=1 SV=1	SRSF5;	8	103	174.37	p03599;p10773;p19616;p20565;p25475;p25476;p25477;p35109;	Q13243;		215.101	262.314	250.839	336.612	265.888	344.046	196.911	274.964	214.645	322.556	234.807	352.234	250.817	289.911	323.493	380.678	239.866	335.65		262.314	274.964	289.911	336.612	322.556	380.678	344.046	352.234	335.65	-0.0719597	-0.00401176	0.0723556	0.287832	0.226295	0.465317	0.319347	0.35328	0.283703	0.0211212	0.0704079	0.00183746	0.0163122
PWP1_HUMAN	Periodic tryptophan protein 1 homolog OS=Homo sapiens GN=PWP1 PE=1 SV=1	PWP1;	7	42	152.66	p06038;p09760;p10359;p24995;p30071;p34877;p35611;	Q13610;		62.68	91.72	107.25	121.95	106.384	104.67	58.64	75.41	101.96	98.35	110.3	103.942	80.21	88.36	111.283	105.58	108.3	99.25		91.72	75.41	88.36	121.95	101.96	111.283	106.384	110.3	108.3	0.107004	-0.175477	0.053161	0.517985	0.259699	0.385933	0.320977	0.373128	0.346729	0.0252066	0.0787052	0.010474	0.0455142
PTN1_HUMAN	Spectrin alpha chain, non-erythrocytic 1 OS=Homo sapiens GN=SPTAN1 PE=1 SV=3	SPTAN1;	165	1395	3855.48	p00171;p00538;p01097;p01343;p01514;p01853;p01854;p02330;p02331;p03512;p03739;p04515;p04535;p04536;p04640;p04727;p04737;p04738;p04810;p04816;p04823;p04868;p05113;p05333;p05437;p05450;p05552;p05560;p05709;p05759;p05792;p05824;p05878;p05890;p06268;p06296;p06391;p06461;p06992;p06993;p06994;p06995;p06996;p07321;p07424;p07593;p07706;p07786;p09198;p09255;p09415;p09647;p09849;p10611;p11553;p11619;p11620;…	Q13813;		2016.87	2380.1	3080.33	2621.66	3075.84	2540.31	2212.98	2256.32	2813.12	2704.34	3048.16	2614.48	2497.91	2525.42	2951.24	2688.3	3009.15	2683.31		2380.1	2256.32	2525.42	3080.33	2813.12	2951.24	3075.84	3048.16	3009.15	-0.0043463	-0.0813956	0.0811557	0.367715	0.2368	0.30595	0.365612	0.352567	0.333984	0.00688273	0.0357038	0.00120519	0.0130742
COG5_HUMAN	Conserved oligomeric Golgi complex subunit 5 OS=Homo sapiens GN=COG5 PE=1 SV=3	COG5;	2	4	26.09	p21068;p34325;	Q9UP83;		3.66065	8.73	7.18052	5.95	10.9	10.08	7.99	5.55	8.53	8.85	10.78	10.3	8.89	4.33	6.68	6.75	9.83	10.99		8.73	7.99	8.89	7.18052	8.85	6.75	10.9	10.78	10.99	0.0323088	-0.0954773	0.0585106	-0.249584	0.0520046	-0.338785	0.352583	0.336612	0.364447	0.247901	0.377579	0.00115481	0.0128438
RS3_HUMAN	40S ribosomal protein S3 OS=Homo sapiens GN=RPS3 PE=1 SV=2	RPS3;	25	335	871.13	p00405;p00681;p03868;p07051;p07399;p09015;p09016;p09196;p09197;p09937;p09949;p09950;p10347;p10936;p10937;p11302;p11303;p15128;p15129;p16610;p17162;p17163;p19998;p30729;p31891;	P23396;		1545.44	1554.87	1858.07	1662.39	1925.95	1674.78	1420.41	1433.67	1537.02	1589.22	1852.01	1836.68	1298.74	1331.8	1613.12	1619.75	1672.73	1744.02		1554.87	1433.67	1331.8	1858.07	1589.22	1619.75	1925.95	1852.01	1744.02	0.11061	-0.00646795	-0.112805	0.367624	0.142139	0.169593	0.419389	0.36291	0.276236	0.0799646	0.171411	0.00861314	0.0402123
PSMD6_HUMAN	26S proteasome non-ATPase regulatory subunit 6 OS=Homo sapiens GN=PSMD6 PE=1 SV=1	PSMD6;	18	146	450.68	p00760;p03882;p06495;p09366;p10195;p10463;p13813;p13814;p14279;p16628;p24395;p25297;p25387;p27549;p28942;p29061;p34482;p34483;	Q15008;		287.158	291.457	372.494	376.733	303.41	358.223	243.665	270.545	321.275	329.699	388.176	366.159	277.504	265.225	417.936	356.651	336.585	323.808		291.457	270.545	277.504	376.733	329.699	417.936	358.223	388.176	336.585	0.0587049	-0.0487096	-0.0120696	0.428964	0.236571	0.578704	0.35628	0.472133	0.266393	0.0223325	0.0728255	0.00739267	0.0369856
ACBP_HUMAN	Acyl-CoA-binding protein OS=Homo sapiens GN=DBI PE=1 SV=2	DBI;	7	45	148.8	p25577;p25578;p25579;p25580;p31288;p31289;p35765;	P07108;		64.2973	121.879	137.79	184.13	164.49	166.89	124	101.854	202.29	169.278	150.18	156.57	108.149	114.431	179.603	194.105	102.01	143.54		121.879	124	114.431	184.13	202.29	194.105	166.89	156.57	143.54	0.0211734	0.0460639	-0.0697983	0.616449	0.752149	0.692561	0.474621	0.382532	0.257177	0.000256162	0.00714113	0.00841861	0.0398601
CDK5_HUMAN	Cyclin-dependent-like kinase 5 OS=Homo sapiens GN=CDK5 PE=1 SV=3	CDK5;	5	42	118.44	p00816;p04712;p14215;p20023;p28395;	Q00535;		15.1207	13.5566	22.93	21.5	20.618	19.98	17.101	17.7807	21.87	18.99	21.641	21.84	11.2564	15.9204	23.41	24.4	20.9115	19.276		15.1207	17.7807	15.9204	22.93	21.87	24.4	20.618	21.84	20.9115	-0.106041	0.127747	-0.031681	0.494675	0.426392	0.58432	0.341343	0.424412	0.361735	0.00322598	0.023648	0.00507271	0.0294378
CAN1_HUMAN	Calpain-1 catalytic subunit OS=Homo sapiens GN=CAPN1 PE=1 SV=1	CAPN1;	20	113	370.62	p03931;p06508;p07915;p07916;p10838;p11915;p18453;p18623;p22068;p22578;p22726;p25334;p25343;p26259;p27736;p28302;p28608;p29307;p35961;p36769;	P07384;		172.951	160.801	232.554	210.122	219.914	216.851	161.646	154.738	185.374	204.046	223.222	228.971	167.06	170.03	201.124	225.51	206.261	198.574		172.951	161.646	170.03	232.554	204.046	225.51	219.914	228.971	206.261	0.0401066	-0.0574163	0.0155355	0.467312	0.278642	0.422938	0.386683	0.444911	0.294221	0.00469814	0.0283872	0.00249378	0.0191334
XPO1_HUMAN	Exportin-1 OS=Homo sapiens GN=XPO1 PE=1 SV=1	XPO1;	41	352	956.044	p03973;p04682;p05324;p06756;p07656;p07657;p08127;p09384;p09469;p13455;p13709;p16242;p18692;p19301;p19302;p19566;p19580;p20295;p20296;p20665;p22584;p22585;p22608;p22609;p24494;p24495;p25153;p25154;p25360;p26359;p26395;p26396;p26548;p26577;p27918;p27919;p31952;p32038;p33026;p33027;p37318;	O14980;		414.436	440.782	535.931	594.962	546.72	557.05	345.754	381.348	547.481	557.155	567.761	568.555	441.571	412.021	624.68	599.603	515.485	488.391		440.782	381.348	441.571	594.962	557.155	624.68	557.05	568.555	515.485	0.0654438	-0.143512	0.0680248	0.498175	0.403457	0.568496	0.403185	0.432679	0.291309	0.00359803	0.0246033	0.00801135	0.038781
RAD18_HUMAN	E3 ubiquitin-protein ligase RAD18 OS=Homo sapiens GN=RAD18 PE=1 SV=2	RAD18;	2	2	39.2	p14736;p20432;	Q9NS91;		116.791	90.933	110.22	62.25	148.79	65.24	79.934	110.803	126.02	79.38	139.35	69.495	111.16	55.77	141.57	67.98	152.98	68.686		116.791	110.803	111.16	110.22	126.02	141.57	148.79	139.35	152.98	0.0486536	-0.0272785	-0.0226377	-0.0348894	0.158377	0.32624	0.398002	0.303438	0.438068	0.232285	0.360437	0.00158571	0.0152259
DPP3_HUMAN	Dipeptidyl peptidase 3 OS=Homo sapiens GN=DPP3 PE=1 SV=2	DPP3;	16	149	498.73	p06580;p09831;p10026;p10077;p10205;p10524;p10571;p11792;p17818;p17888;p18870;p21999;p33759;p33760;p34152;p35401;	Q9NY33;		174.473	164.676	184.457	207.414	194.463	210.505	145.538	143.389	183.461	204.15	195.181	205.279	157.86	147.755	178.2	187.065	159.32	208.265		174.473	145.538	157.86	207.414	204.15	187.065	210.505	205.279	208.265	0.131342	-0.130263	-0.0130096	0.380855	0.357971	0.231881	0.402196	0.365927	0.386762	0.0185175	0.0654075	0.00462313	0.027743
CTNA1_HUMAN	Catenin alpha-1 OS=Homo sapiens GN=CTNNA1 PE=1 SV=1	CTNNA1;	28	242	854.05	p00014;p01204;p01330;p01713;p03538;p13410;p13411;p13535;p17823;p19419;p19420;p19927;p19928;p20049;p20312;p20625;p22313;p23678;p24486;p25108;p26139;p26475;p28084;p29606;p31135;p31136;p33744;p33745;	P35221;		295.397	317.825	338.719	366.461	397.36	413.192	292.816	295.898	351.408	361.941	382.79	417.978	324.072	342.861	327.9	359.132	418.139	391.518		317.825	295.898	342.861	366.461	361.941	359.132	413.192	417.978	418.139	-0.00469781	-0.10783	0.104697	0.20073	0.182824	0.171584	0.373882	0.390497	0.391056	0.033593	0.0944823	0.00203401	0.01732
SPTN1_HUMAN	Spectrin alpha chain, non-erythrocytic 1 OS=Homo sapiens GN=SPTAN1 PE=1 SV=3	SPTAN1;	151	1310	3855.48	p00171;p00538;p01097;p01343;p01514;p01853;p01854;p02330;p02331;p03512;p03739;p04515;p04535;p04536;p04640;p04727;p04737;p04738;p04810;p04816;p04823;p04868;p05113;p05333;p05437;p05450;p05560;p05709;p05759;p05792;p05824;p05878;p05890;p06268;p06296;p06461;p06992;p06993;p06994;p06995;p06996;p07321;p07424;p07593;p07706;p07786;p09255;p09415;p09647;p10611;p11553;p11619;p11620;p12276;p12277;p12562;p12563;…	Q13813;		1910.17	2274.01	2983.15	2525.27	2998.84	2477.43	2115.37	2161.41	2755.92	2629.06	2992.27	2550.63	2380.49	2404.6	2872.67	2613.49	2965.82	2625.05		2274.01	2161.41	2404.6	2983.15	2755.92	2872.67	2998.84	2992.27	2965.82	-0.00379857	-0.0770663	0.0767589	0.387799	0.273498	0.333356	0.395367	0.392202	0.379391	0.00355992	0.0244309	0.000575218	0.00940057
NPT1_HUMAN	Polyribonucleotide nucleotidyltransferase 1, mitochondrial OS=Homo sapiens GN=PNPT1 PE=1 SV=2	PNPT1;	17	90	227.874	p01952;p02829;p03990;p07181;p07514;p11216;p14256;p15372;p16070;p16983;p18848;p22391;p25260;p28844;p34249;p37231;p37232;	Q8TCS8;		103.601	101.595	156.381	152.18	125.441	139.03	78.7919	107.712	130.312	139.66	139.46	140.051	100.49	112.889	154.22	167.82	139.91	146.239		103.601	107.712	112.889	156.381	139.66	167.82	139.03	140.051	146.239	-0.0608978	-0.00475191	0.0629797	0.53313	0.369988	0.634984	0.363465	0.374021	0.436397	0.00565903	0.0314808	0.000654666	0.00991882
CY1_HUMAN	Cytochrome c1, heme protein, mitochondrial OS=Homo sapiens GN=CYC1 PE=1 SV=3	CYC1;	10	58	198.25	p00210;p05210;p05430;p06671;p07044;p11458;p11459;p13027;p18682;p35752;	P08574;		123.241	122.44	114.03	119.939	148.984	150.79	106.79	103.95	89.394	97.762	145.675	166.49	107.62	121.3	115.536	126.7	139.875	146.899		123.241	106.79	121.3	119.939	97.762	126.7	150.79	166.49	146.899	0.0736113	-0.13309	0.0507126	0.0344339	-0.260521	0.11355	0.364674	0.507569	0.326958	0.831379	0.888308	0.00899209	0.0412483
TSN_HUMAN	Translin OS=Homo sapiens GN=TSN PE=1 SV=1	TSN;	6	45	162.67	p05968;p06862;p17416;p17495;p31103;p35524;	Q15631;		55.79	90.692	82.42	86.162	75.6405	106.41	72.01	86.703	75.8606	91.66	75.4712	115.34	77.29	67.5	80.5733	101.3	80.2815	114.93		90.692	86.703	77.29	86.162	91.66	101.3	106.41	115.34	114.93	0.0952957	0.0304023	-0.135398	0.0213722	0.110613	0.254883	0.325882	0.442141	0.437004	0.242586	0.371509	0.0051589	0.0295022
TBCC_HUMAN	Tubulin-specific chaperone C OS=Homo sapiens GN=TBCC PE=1 SV=2	TBCC;	6	23	131.3	p04789;p04867;p05505;p14104;p20906;p24721;	Q15814;		28.2986	30.3406	35.6905	46.77	44.89	44.6009	35.561	34.7007	39.42	38.6916	43.84	33.8316	33.144	21.6004	44.9	41.09	42.45	39.7211		30.3406	35.561	33.144	46.77	39.42	44.9	44.89	43.84	42.45	-0.121879	0.107164	0.00561735	0.502453	0.255797	0.443585	0.443264	0.409117	0.362634	0.0161608	0.0597451	0.00300719	0.0213188
IF4G2_HUMAN	Eukaryotic translation initiation factor 4 gamma 2 OS=Homo sapiens GN=EIF4G2 PE=1 SV=1	EIF4G2;	27	174	705.75	p00847;p02598;p04622;p07610;p08450;p09177;p09363;p11874;p12281;p17647;p18171;p18221;p18631;p20963;p21755;p23133;p23134;p25160;p26419;p28099;p29122;p29604;p30330;p30417;p31662;p31663;p31913;	P78344;		205.318	220.991	291.179	283.152	285.392	294.337	178.835	202.451	238.005	246.336	266.321	265.714	197.656	204.773	290.575	302.38	260.075	271.61		220.991	202.451	204.773	291.179	246.336	302.38	294.337	266.321	271.61	0.0776892	-0.0487233	-0.0322674	0.47561	0.234331	0.530069	0.491171	0.346872	0.375242	0.017529	0.0630165	0.00281	0.0205821
UFC1_HUMAN	Ubiquitin-fold modifier-conjugating enzyme 1 OS=Homo sapiens GN=UFC1 PE=1 SV=3	UFC1;	3	10	56.19	p13711;p19668;p23654;	Q9Y3C8;		10.6407	23.36	23.64	26.18	21.3	27.36	18.73	20.57	25.44	23.31	27.28	25.9	20.07	18.02	19.93	21.62	30.2	24.78		23.36	20.57	20.07	26.18	25.44	21.62	27.36	27.28	30.2	0.130931	-0.0525676	-0.0880688	0.295356	0.253989	0.0192571	0.358959	0.354734	0.501439	0.152264	0.268097	0.00776379	0.0380536
PPP6_HUMAN	Serine/threonine-protein phosphatase 6 catalytic subunit OS=Homo sapiens GN=PPP6C PE=1 SV=1	PPP6C;	8	41	89.41	p02186;p10229;p26190;p30956;p35245;p36501;p36815;p37275;	O00743;		48.7146	56.3413	73.9505	80.5808	77.9805	72.6809	48.701	54.6907	70.6906	75.0316	68.1824	74.2615	56.3114	52.4604	80.3933	72.0107	69.9615	61.2911		56.3413	54.6907	56.3114	80.5808	75.0316	80.3933	77.9805	74.2615	69.9615	0.0144155	-0.0284821	0.0136502	0.530659	0.427721	0.527299	0.483338	0.412839	0.326785	0.000271906	0.00735149	0.00154365	0.0150098
RPE_HUMAN	Ribulose-phosphate 3-epimerase OS=Homo sapiens GN=RPE PE=1 SV=1	RPE;	4	37	192.9	p14305;p14306;p30149;p31846;	Q96AT9;		24.47	24.97	30.99	33.64	31.81	32.05	18.91	23.74	30.11	32.64	31.81	33.89	24.98	24.79	32.56	34.03	31.97	28.27		24.97	23.74	24.98	33.64	32.64	34.03	32.05	33.89	31.97	0.0236895	-0.0491864	0.0242671	0.453671	0.410135	0.470301	0.383818	0.464353	0.380212	0.000109252	0.00537202	0.000422606	0.00837645
MUTA_HUMAN	Methylmalonyl-CoA mutase, mitochondrial OS=Homo sapiens GN=MUT PE=1 SV=4	MUT;	4	11	71.74	p14816;p25105;p27272;p31557;	P22033;		43.638	46.9906	56.1305	64.5008	29.4025	58.0379	14.07	45.0907	30.0666	28.4786	62.5322	67.1245	44.2404	51.4304	61.0453	58.2347	65.6015	61.6011		46.9906	45.0907	51.4304	64.5008	30.0666	61.0453	58.0379	67.1245	65.6015	-0.0257611	-0.0853058	0.104488	0.431182	-0.669973	0.351747	0.278861	0.488706	0.455595	0.734877	0.815649	0.00958735	0.043202
UBP7_HUMAN	Ubiquitin carboxyl-terminal hydrolase 7 OS=Homo sapiens GN=USP7 PE=1 SV=2	USP7;	27	160	579.27	p01529;p04132;p04709;p04711;p06153;p06185;p08617;p08729;p08758;p09503;p12091;p13109;p13215;p13216;p13316;p14516;p15178;p15415;p15528;p15819;p15920;p19903;p21402;p21405;p31223;p33045;p33410;	Q93009;		131.832	206.421	242.495	301.241	254.742	292.866	144.412	214.202	257.707	331.883	245.219	306.003	184.465	243.504	270.083	357.101	206.424	284.045		206.421	214.202	243.504	301.241	331.883	357.101	292.866	306.003	284.045	-0.100905	-0.0475269	0.137449	0.444421	0.584179	0.689835	0.403744	0.467049	0.359624	0.00527189	0.0302053	0.00491551	0.0289551
SNX3_HUMAN	Sorting nexin-3 OS=Homo sapiens GN=SNX3 PE=1 SV=3	SNX3;	9	85	331.204	p03371;p09920;p10392;p17248;p19596;p32618;p32619;p35575;p37083;	O60493;		89.0406	122.23	173.97	192.26	155.75	162.33	130.02	138.84	167.05	189.81	151.65	161.92	120.21	108.15	190.37	203.76	182.13	182.88		122.23	138.84	120.21	192.26	189.81	203.76	162.33	161.92	182.88	-0.0562899	0.127535	-0.0803314	0.59717	0.578668	0.680983	0.353041	0.349393	0.525009	0.000732566	0.0105286	0.00993635	0.0441975
COPZ1_HUMAN	Coatomer subunit zeta-1 OS=Homo sapiens GN=COPZ1 PE=1 SV=1	COPZ1;	4	45	164.76	p01314;p10557;p10558;p37343;	P61923;		52.85	51.98	61.3	58.15	60.41	67.11	50.45	46.92	52.11	56.42	58.57	67.22	45.22	40.32	56.81	56.63	63.4	62.8		52.85	50.45	45.22	61.3	56.42	56.81	67.11	67.22	63.4	0.0942807	0.0272315	-0.130662	0.308264	0.188584	0.198522	0.438905	0.441268	0.35686	0.0341677	0.0955491	0.00313101	0.0219732
PNPT1_HUMAN	Polyribonucleotide nucleotidyltransferase 1, mitochondrial OS=Homo sapiens GN=PNPT1 PE=1 SV=2	PNPT1;	16	88	227.874	p01952;p02829;p03990;p07181;p07514;p11216;p14256;p15372;p16070;p18848;p22391;p25260;p28844;p34249;p37231;p37232;	Q8TCS8;		88.2006	79.2953	144.681	138.48	108.341	115.33	60.5919	89.012	119.112	124.86	123.76	118.851	87.4904	88.7894	143.42	153.02	115.71	114.839		88.2006	89.012	88.7894	144.681	124.86	153.02	115.33	123.76	115.71	-0.00761389	0.00559666	0.00198494	0.706396	0.493836	0.787245	0.379293	0.48107	0.384038	0.00334872	0.0238434	0.000428141	0.00843468
GGH_HUMAN	Gamma-glutamyl hydrolase OS=Homo sapiens GN=GGH PE=1 SV=2	GGH;	5	25	106.16	p05629;p08947;p13931;p17150;p24347;	Q92820;		30.1967	40.1106	40.063	47.555	50.304	46.093	38.436	39.8337	40.671	47.038	54.12	48.627	38.9604	39.6584	42.304	40.553	55.326	52.59		40.1106	39.8337	39.6584	47.555	47.038	42.304	50.304	54.12	55.326	0.00876881	-0.00122806	-0.00758789	0.254381	0.238611	0.0855782	0.335457	0.440946	0.472742	0.0263047	0.0808431	0.00091655	0.0116394
FKB15_HUMAN	FK506-binding protein 15 OS=Homo sapiens GN=FKBP15 PE=1 SV=2	FKBP15;	4	19	105.82	p17873;p24710;p31206;p35284;	Q5T1M5;		4.78165	8.496	5.63852	9.702	10.327	10.07	3.67597	8.215	8.872	8.92	10.869	10.538	8.097	7.605	9.406	8.66	11.269	12.03		8.496	8.215	8.097	9.702	8.92	9.406	10.327	10.869	12.03	0.0390127	-0.00951045	-0.0303835	0.230511	0.109273	0.18581	0.320578	0.394376	0.540794	0.01393	0.0538742	0.00555329	0.0311782
SMAD4_HUMAN	Mothers against decapentaplegic homolog 4 OS=Homo sapiens GN=SMAD4 PE=1 SV=1	SMAD4;	3	5	27.57	p01266;p03871;p10586;	Q13485;		26.98	33.56	30.44	29.13	42.27	38.91	26.32	30.79	31.52	29.6	40.75	38.5	28.93	28.94	28.17	28.64	41.96	39.67		33.56	30.79	28.94	30.44	31.52	28.64	42.27	40.75	41.96	0.109983	-0.0142981	-0.103695	-0.0307916	0.0195076	-0.118728	0.442874	0.39004	0.432255	0.601502	0.706934	0.00174524	0.0159491
TBB8_HUMAN	Tubulin beta-8 chain OS=Homo sapiens GN=TUBB8 PE=1 SV=2	TUBB2A; TUBB2B; TUBB; TUBB4B; TUBB4A; TUBB8; |A6NNZ2|TBB8B_HUMAN;	16	5905	400.85	p02981;p02982;p02983;p05751;p05752;p16450;p16451;p16452;p17934;p19262;p19263;p19264;p24627;p24628;p24629;p30527;	Q13885; Q9BVA1; P07437; P68371; P04350; Q3ZCM7; A6NNZ2;		2474.86	2579.44	3934.65	3604.14	3015.6	3108.77	2290.96	2126.29	3624.97	3546.27	3449.04	3319.1	2222.83	2362.42	3474.89	3652.95	3151.95	2959.4		2579.44	2290.96	2362.42	3934.65	3624.97	3652.95	3108.77	3449.04	3151.95	0.0974625	-0.0736437	-0.0293305	0.70664	0.588373	0.599468	0.366748	0.516599	0.386649	0.000543928	0.00941364	0.00389278	0.025153
AIP_HUMAN	AH receptor-interacting protein OS=Homo sapiens GN=AIP PE=1 SV=2	AIP;	10	68	178.56	p01136;p06531;p10627;p11277;p12581;p20902;p22289;p24176;p34029;p37342;	O00170;		32.88	31.949	47.86	45.5088	42.14	38.536	29.931	28.162	38.813	42.74	42.53	44.84	31.87	29.735	47.54	50.47	40.24	35.931		32.88	29.931	31.87	47.86	42.74	50.47	42.14	44.84	40.24	0.0590979	-0.076472	0.0140866	0.600708	0.437474	0.677314	0.417078	0.506674	0.350518	0.00312489	0.0231779	0.00241748	0.0188859
DHPR_HUMAN	Dihydropteridine reductase OS=Homo sapiens GN=QDPR PE=1 SV=2	QDPR;	8	31	70.86	p00152;p03549;p06555;p23460;p23767;p24920;p26909;p34372;	P09417;		177.57	170.991	211.88	203.231	218.126	234.83	151.113	161.807	181.711	233.332	229.11	220.781	149.045	169.64	157.163	171.497	209.771	222.071		177.57	161.807	169.64	211.88	233.332	171.497	234.83	229.11	222.071	0.0656363	-0.0684807	-0.000271467	0.320496	0.459633	0.0154317	0.468865	0.433289	0.38827	0.127164	0.235861	0.000546899	0.00920925
EF1A2_HUMAN	Elongation factor 1-alpha 2 OS=Homo sapiens GN=EEF1A2 PE=1 SV=1	EEF1A2;	20	799	657.26	p06710;p14245;p22716;p26385;p26386;p27080;p28465;p30046;p30100;p30101;p30102;p30103;p30104;p31088;p31089;p31090;p33226;p36182;p37362;p37363;	Q05639;		2972.7	3356.22	3259.22	3574.74	4434.03	4439.08	3126.99	3410.49	3354.58	3603.83	4485.92	4558.77	3155.49	2950.1	3870.95	3603.93	4329.34	4385.28		3356.22	3410.49	3155.49	3574.74	3603.83	3870.95	4439.08	4558.77	4385.28	0.0211398	0.0442833	-0.0678356	0.112142	0.123833	0.22699	0.424562	0.462947	0.406971	0.0369883	0.100889	0.000242499	0.00718556
MK03_HUMAN	Mitogen-activated protein kinase 3 OS=Homo sapiens GN=MAPK3 PE=1 SV=4	MAPK1; MAPK3; PDGFRA; FLT3; FLT4; KDR; KIT; PDGFRB; NLK; FLT1;	6	52	130.12	p01544;p04663;p04664;p06886;p12675;p13682;	P28482; P27361; P16234; P36888; P35916; P35968; P10721; P09619; Q9UBE8; P17948;		69.4506	70.5276	82.32	88.9708	97.93	87.47	50.932	68.4107	98.1906	97.5516	93.7012	68.1115	66.0444	67.77	76.3263	93.7507	86.3215	87.53		70.5276	68.4107	67.77	88.9708	98.1906	93.7507	97.93	93.7012	87.53	0.0336268	-0.0103408	-0.023915	0.36877	0.511023	0.444268	0.507189	0.443505	0.345216	0.000893456	0.01176	0.00152321	0.0149443
COA6_HUMAN	Cytochrome c oxidase assembly factor 6 homolog OS=Homo sapiens GN=COA6 PE=1 SV=1	C1orf31;	2	24	138.94	p08821;p29745;	Q5JTJ3;		26.17	29.98	37.35	46.17	42.9	45.55	36.57	29.43	43.54	47.96	40.87	44.95	31.13	28.26	41.03	43.28	38.6	41.69		29.98	36.57	31.13	46.17	47.96	43.28	45.55	44.95	41.69	-0.1191	0.16756	-0.0647951	0.503855	0.558731	0.4106	0.48435	0.46522	0.356601	0.00564878	0.0314733	0.00819118	0.0392628
GLRX3_HUMAN	Glutaredoxin-3 OS=Homo sapiens GN=GLRX3 PE=1 SV=2	GLRX3;	11	122	463.53	p07115;p07319;p07567;p10632;p12572;p13081;p18112;p18113;p18304;p26605;p26606;	O76003;		194.227	265.79	466.48	392.25	313.08	334.55	205.24	229.51	377.71	365.97	349.48	334.59	244.06	264.05	409.76	403.47	344.39	312.78		265.79	229.51	264.05	466.48	377.71	409.76	334.55	349.48	344.39	0.0704843	-0.141245	0.0610086	0.882013	0.577476	0.694977	0.402419	0.465407	0.444241	0.00444587	0.0277194	0.00205892	0.017431
CLH1_HUMAN	Clathrin heavy chain 1 OS=Homo sapiens GN=CLTC PE=1 SV=5	CLTC;	89	1092	2917.58	p01158;p01198;p01199;p01593;p01594;p02993;p03118;p03407;p03679;p05804;p06070;p06071;p06736;p06737;p07039;p07614;p07960;p08206;p09511;p09635;p09636;p11835;p11836;p11851;p11852;p11853;p12626;p12656;p13278;p13279;p14367;p14368;p14369;p15640;p15641;p16056;p16057;p16233;p16426;p16570;p16571;p16603;p17660;p17883;p17884;p19274;p19275;p19921;p19922;p20122;p20402;p21719;p24434;p24521;p24522;p24679;p24700;…	Q00610;		2729.54	3084.96	3341.74	3648.08	3669.57	3857.89	2738.22	2840.38	3576.75	3725.64	3680.83	3978.6	2948.06	2981.18	3798.34	3928.85	3855.33	4247.15		3084.96	2840.38	2981.18	3648.08	3725.64	3928.85	3857.89	3978.6	4247.15	0.0553537	-0.063816	0.00598346	0.297241	0.327589	0.404208	0.377913	0.422364	0.516598	0.00189023	0.0175752	0.00143107	0.014501
MIC60_HUMAN	MICOS complex subunit MIC60 OS=Homo sapiens GN=IMMT PE=1 SV=1	IMMT;	36	239	583.52	p00195;p00196;p00789;p01185;p02034;p02844;p07109;p08194;p08195;p11120;p11121;p11602;p12407;p15767;p16346;p19299;p19300;p21399;p21559;p21623;p25414;p26029;p27506;p28234;p28261;p28818;p28950;p30633;p30634;p32034;p32693;p32730;p32731;p35543;p35544;p37165;	Q16891;		341.082	381.944	485.959	590.305	499.189	502.89	305.885	354.726	450.343	532.222	485.462	533.451	383.253	387.829	551.044	574.572	483.495	492.507		381.944	354.726	387.829	590.305	532.222	574.572	502.89	533.451	492.507	0.027113	-0.0795442	0.049174	0.655212	0.505781	0.616241	0.423994	0.509107	0.393897	0.000688892	0.0103369	0.00107897	0.0123132
ACE2_HUMAN	Angiotensin-converting enzyme 2 OS=Homo sapiens GN=ACE2 PE=1 SV=2	ACE2;	6	11	48.92	p10527;p15633;p15669;p18785;p25261;p28486;	Q9BYF1;		17.669	24.456	33.0965	54.4705	29.7816	31.9608	19.541	23.78	35.1168	36.7063	27.6405	31.0162	19.2824	19.239	31.05	35.703	29.351	27.3533		24.456	23.78	19.2824	54.4705	36.7063	35.703	31.9608	31.0162	29.351	0.119871	0.0794309	-0.223035	1.27516	0.705709	0.665727	0.505984	0.462704	0.383092	0.0349551	0.0971268	0.00995646	0.0442325
EIF1B_HUMAN	Eukaryotic translation initiation factor 1b OS=Homo sapiens GN=EIF1B PE=1 SV=2	EIF1; EIF1B;	8	90	354.817	p08568;p10393;p10394;p17362;p17363;p31542;p31543;p31544;	P41567; O60739;		117.361	116.053	150.578	150.17	159.154	152.232	126.436	116.058	165.192	160.73	153.326	137.79	101.36	99.021	128.846	135.494	159.717	139.428		117.361	126.436	101.36	150.578	165.192	135.494	159.154	153.326	159.717	0.0286628	0.136117	-0.182802	0.388221	0.521854	0.235939	0.468133	0.414312	0.473228	0.0349968	0.0971268	0.00510715	0.0294671
AMPL_HUMAN	Cytosol aminopeptidase OS=Homo sapiens GN=LAP3 PE=1 SV=3	LAP3;	22	184	772.75	p00110;p00499;p02465;p06478;p06978;p08118;p08591;p11217;p11543;p11948;p12033;p12294;p18685;p19475;p26440;p27237;p27922;p30272;p30906;p31235;p31405;p35744;	P28838;		188.67	162.645	230.111	211.944	243.831	227.021	160.465	156.571	208.881	206.2	251.411	253.258	166.11	182.99	216.323	228.691	221.359	231.63		188.67	160.465	182.99	230.111	208.881	228.691	243.831	253.258	231.63	0.0890594	-0.144544	0.0449654	0.375524	0.235876	0.366595	0.459076	0.513805	0.385019	0.0147852	0.0562549	0.0035362	0.0237492
ENY2_HUMAN		ENY2;	2	19	39.97	p11342;p19416;	Q9NPA8;		31.8	39.7	36.3	36.6	38.02	46.9	30.6	32	32.7	32.5	44.9	51.3	38.2	30	36.5	37.3	52.4	39.4		39.7	32	38.2	36.6	32.7	37.3	46.9	51.3	52.4	0.115982	-0.195085	0.0604157	-0.00131333	-0.163866	0.0260187	0.356431	0.485802	0.51641	0.710309	0.79426	0.00939763	0.0425431
ARMX2_HUMAN		ARMCX2;	3	3	23.25	p27696;p30538;p33938;	Q7L311;		135.382	132.36	4.763	189.728	138.107	187.954	9.9	133.66	200.688	169.272	183.354	176.434	127.03	103.49	180.283	183.678	172.963	167.431		135.382	133.66	127.03	189.728	200.688	183.678	187.954	183.354	172.963	0.0362357	0.0177676	-0.055631	0.523132	0.604154	0.476379	0.509579	0.473832	0.389663	0.000446208	0.00867227	0.000641963	0.00985022
PLEC_HUMAN	Plectin OS=Homo sapiens GN=PLEC PE=1 SV=3	PLEC;	270	2339	8581.23	p00146;p00147;p00546;p00594;p00664;p00690;p00753;p00779;p01041;p01042;p01126;p01127;p01139;p01425;p01444;p01445;p01796;p02047;p02252;p02253;p02264;p02265;p02268;p02304;p02335;p02345;p02412;p02802;p03067;p03169;p03170;p03233;p03340;p03468;p03534;p03535;p03659;p03796;p04780;p05072;p05073;p05074;p05278;p05344;p05345;p05631;p05902;p06613;p06694;p06695;p07052;p07144;p07223;p07454;p07471;p07515;p07529;…	Q15149;		4744.41	4891.58	6997.73	7061.94	7009.75	6827.46	5220.43	5674.2	7150.54	7287.4	6675.34	7203.06	5131.78	5078.69	7642.4	7745.31	7444.32	7347.89		4891.58	5674.2	5131.78	7061.94	7287.4	7745.31	7009.75	7203.06	7444.32	-0.0972048	0.11691	-0.0280461	0.432558	0.477897	0.565816	0.421856	0.461103	0.508634	0.00224552	0.0193742	0.00165568	0.0154926
OTUB1_HUMAN	Ubiquitin thioesterase OTUB1 OS=Homo sapiens GN=OTUB1 PE=1 SV=2	OTUB1;	15	161	402.57	p00810;p00811;p06368;p08475;p08915;p08916;p10590;p10591;p15506;p15507;p18499;p20357;p25776;p25777;p31934;	Q96FW1;		270.81	257.759	381.54	334.156	432.06	278.791	319.621	281.242	428.141	333.883	409.421	328.89	298.571	242.574	375.776	289.654	385.892	328.049		270.81	319.621	298.571	381.54	428.141	375.776	432.06	409.421	385.892	-0.129943	0.109138	0.0108504	0.36461	0.53086	0.34265	0.544007	0.466361	0.380971	0.0105298	0.0461377	0.00437929	0.0268913
SUCA_HUMAN	Succinyl-CoA ligase [ADP/GDP-forming] subunit alpha, mitochondrial OS=Homo sapiens GN=SUCLG1 PE=1 SV=4	SUCLG1;	12	120	299.654	p10984;p10985;p14448;p15586;p19440;p22076;p22885;p22886;p25982;p25983;p25984;p26041;	P53597;		152.962	157.994	246.186	209.181	204.196	187.947	143.552	156.93	213.431	233.182	218.67	233.51	162.262	155.818	232.457	236.401	224.219	200.734		157.994	156.93	162.262	246.186	233.182	236.401	204.196	233.51	224.219	-0.00971992	-0.0194681	0.0287365	0.630157	0.551862	0.571643	0.360363	0.553892	0.495316	4.74044e-05	0.00456093	0.00219611	0.0181642
DYHC1_HUMAN	Cytoplasmic dynein 1 heavy chain 1 OS=Homo sapiens GN=DYNC1H1 PE=1 SV=5	DYNC1H1;	140	1000	2913.79	p00292;p00668;p01591;p01656;p01660;p02539;p02632;p02843;p03100;p03572;p04243;p04244;p04390;p04570;p04753;p04794;p05190;p05191;p05654;p05834;p06075;p06399;p06528;p06607;p06673;p06732;p07807;p08166;p08167;p08223;p08422;p08460;p09082;p09417;p09418;p09588;p10106;p10640;p11259;p12116;p12185;p12404;p12411;p12421;p12979;p13415;p14136;p14148;p14731;p15100;p15200;p15227;p15385;p15449;p15453;p16921;p17529;…	Q14204;		1254.6	1338.48	1290.58	1819.83	1799.08	1824.46	1161.62	1269.99	1280.32	1342.36	1747.71	1898.98	1409.04	1238.66	1728.94	1423.83	1847.09	1858		1338.48	1269.99	1409.04	1819.83	1342.36	1728.94	1824.46	1898.98	1858	-0.00074704	-0.0765224	0.0733771	0.442465	0.00342722	0.368546	0.446129	0.503888	0.472413	0.127487	0.236098	0.000332928	0.00775114
CATD_HUMAN	Cathepsin D OS=Homo sapiens GN=CTSD PE=1 SV=1	CTSD;	21	231	720.11	p01285;p01286;p01287;p03185;p05019;p05020;p06502;p06503;p08748;p08749;p19811;p21539;p22019;p26683;p26684;p27142;p27143;p33479;p35087;p37388;p37389;	P07339;		467.306	485.211	762.275	832.411	655.222	671.827	457.323	430.025	817.851	841.563	611.41	694.162	495.811	504.23	867.233	891.079	644.55	639.91		485.211	457.323	504.23	832.411	841.563	891.079	671.827	694.162	644.55	0.0088172	-0.0765826	0.0642874	0.7875	0.803276	0.885757	0.478294	0.525477	0.418496	8.12357e-05	0.00492818	0.000685319	0.0101024
TBA1A_HUMAN	Tubulin alpha-1A chain OS=Homo sapiens GN=TUBA1A PE=1 SV=1	TUBA1A; TUBA1C; TUBA3C; TUBA3E; TUBA8;	9	931	1352.79	p02903;p05519;p05628;p05993;p06841;p19441;p31184;p31185;p31228;	Q71U36; Q9BQE3; Q13748; Q6PEY2; Q9NY65;		3733.89	4013.53	5633.59	5449.84	4920.09	4241.57	3339.63	3490.18	5731.01	5630.22	5525.23	5288.55	3562.87	3761.01	6073.15	5920.55	5217.74	4078.57		4013.53	3490.18	3761.01	5633.59	5731.01	6073.15	4920.09	5525.23	5217.74	0.0960946	-0.105476	0.00234304	0.585277	0.610013	0.693669	0.389908	0.557257	0.474647	0.000518087	0.00920419	0.00315605	0.0221192
TBA4B_HUMAN	Putative tubulin-like protein alpha-4B OS=Homo sapiens GN=TUBA4B PE=5 SV=2	TUBA4B;	5	219	159.87	p19574;p19575;p26105;p26106;p26107;	Q9H853;		1837.26	1935.48	2790.63	2893	2415.89	2660.05	1508.64	1644.98	2624.78	2890.99	2416.11	2754.13	1833.82	1994.44	2809.77	2904.32	2375.06	2283.8		1935.48	1644.98	1994.44	2893	2890.99	2904.32	2660.05	2754.13	2375.06	0.058708	-0.175913	0.102	0.638583	0.63758	0.644217	0.51747	0.567613	0.353981	0.000657729	0.010169	0.00930163	0.0422389
APMAP_HUMAN	Adipocyte plasma membrane-associated protein OS=Homo sapiens GN=APMAP PE=1 SV=2	APMAP;	11	108	342.24	p07684;p11367;p16835;p18509;p18830;p19971;p20134;p27717;p27718;p29463;p34150;	Q9HDC9;		234.69	243.078	276.2	234.67	316.98	322.05	226.92	245.521	203.49	220.021	317.38	321.3	235.94	244.64	204.87	203.31	332.34	381.31		243.078	245.521	244.64	276.2	220.021	204.87	322.05	321.3	381.31	-0.00790101	0.00652405	0.00133997	0.176393	-0.151679	-0.254612	0.397964	0.394601	0.641644	0.647448	0.744965	0.00814117	0.0390869
YKT6_HUMAN		YKT6;	6	22	41.07	p13870;p14543;p14544;p23862;p28329;p33976;	O15498;		38.9013	58.34	57.382	65.25	70.44	75.75	38.684	58.78	56.603	64.95	72.83	85.76	47.28	57.54	64.51	83.2	67.78	82.8		58.34	58.78	57.54	65.25	64.95	83.2	75.75	85.76	82.8	0.00297055	0.0138105	-0.0169496	0.164463	0.157815	0.515069	0.379731	0.55879	0.508116	0.0995062	0.199454	0.00148477	0.0147148
VAT1_HUMAN	Synaptic vesicle membrane protein VAT-1 homolog OS=Homo sapiens GN=VAT1 PE=1 SV=2	VAT1;	16	129	370.34	p00371;p03391;p07572;p07573;p07574;p08191;p12231;p20851;p24478;p25955;p30689;p32260;p34182;p34183;p35560;p35561;	Q99536;		264.751	268.892	341.461	377.537	362.15	331.21	238.5	256.801	375.701	335.623	326.27	321.353	234.421	239.261	386.753	409.451	362.642	381.881		268.892	256.801	239.261	377.537	375.701	409.451	362.15	326.27	381.881	0.0766148	0.0102411	-0.0918243	0.566205	0.559172	0.683281	0.506176	0.355656	0.582712	0.00068042	0.0102623	0.00522969	0.0297889
LONM_HUMAN	Lon protease homolog, mitochondrial OS=Homo sapiens GN=LONP1 PE=1 SV=2	LONP1;	28	209	947.72	p01125;p01517;p02272;p04320;p06379;p08008;p08009;p09840;p09841;p10448;p13406;p13407;p14955;p16106;p17548;p19080;p21581;p22774;p23032;p26637;p27360;p30768;p30769;p32514;p34061;p36793;p36865;p37132;	P36776;		238.226	248.399	338.123	356.969	367.503	327.366	269.287	229.375	308.51	315.045	340.632	355.146	257.045	280.481	355.603	393.586	394.283	353.172		248.399	269.287	280.481	356.969	315.045	393.586	367.503	355.146	394.283	-0.0990703	0.0174179	0.0761749	0.42407	0.243828	0.56495	0.466027	0.416687	0.567506	0.0221687	0.0724589	0.00204104	0.0173299
COPA_HUMAN	Coatomer subunit alpha OS=Homo sapiens GN=COPA PE=1 SV=2	COPA;	41	253	788.7	p02568;p03086;p03437;p03603;p03604;p05424;p11087;p11218;p12176;p12508;p12557;p14993;p16863;p17515;p18049;p18978;p19911;p20027;p20550;p22655;p24541;p24807;p25729;p25730;p25752;p26290;p26808;p28912;p29764;p30452;p31061;p31329;p34312;p34885;p35303;p35304;p35610;p35615;p36180;p36181;p37292;	P53621;		358.18	386.344	464.523	445.17	547.751	525.055	419.762	399.23	403.847	409.661	484.982	512.012	352.414	324.374	416.82	435.131	565.897	500.62		386.344	419.762	352.414	464.523	409.661	435.131	547.751	512.012	565.897	0.000638467	0.120323	-0.131979	0.266502	0.0851814	0.172202	0.504272	0.40693	0.551293	0.115612	0.22116	0.00341958	0.0232476
TRM1L_HUMAN	TRMT1-like protein OS=Homo sapiens GN=TRMT1L PE=1 SV=2	TRMT1L;	3	10	51.78	p24400;p30596;p37163;	Q7Z2T5;		88.08	100.1	124.49	147.53	115.95	134.57	80.466	90.371	134.012	142.3	124.46	138.89	97.039	107.54	146.66	164.14	127.59	145.14		100.1	90.371	107.54	147.53	142.3	164.14	134.57	138.89	145.14	0.0110389	-0.136471	0.11447	0.570605	0.518533	0.724524	0.437954	0.48354	0.547042	0.00324134	0.023648	0.00233735	0.0188436
K1C15_HUMAN	Keratin, type I cytoskeletal 15 OS=Homo sapiens GN=KRT15 PE=1 SV=3	KRT19; KRT16; KRT14; KRT17; KRT15;	2	61	223.73	p15901;p33977;	P08727; P08779; P02533; Q04695; P19012;		140.62	134.12	179.001	159.87	177.67	187.14	116.95	128.92	146.68	193.2	177.92	173.2	111.24	120.1	119.41	130.63	165.5	182.9		140.62	128.92	120.1	179.001	193.2	130.63	187.14	177.92	182.9	0.114623	-0.0107032	-0.112943	0.462785	0.572916	0.00830697	0.526939	0.454049	0.493876	0.130118	0.239326	0.0012611	0.0134451
[truncated: 5,081 more rows]
[truncated: 6 more columns]
