# Supplementary material for: Transition to naïve human pluripotency mirrors pan-cancer DNA hypermethylation
Source: Nat Commun. 2020 Jul 22;11:3671. doi: 10.1038/s41467-020-17269-3 (PMC7376100; doi:10.1038/s41467-020-17269-3)
Supplement: Supplementary file 7 — Source Data [file 41467_2020_17269_MOESM7_ESM.xlsx]

## Sheet: Fig 2e
CpG 1
	5mC			5hmC
Primed	0.806303	2.45634	-0.238661	3.47907	1.94213	3.45502
Late transition	52.3817	46.5617	57.5957	9.03641	7.90428	5.642
CpG 2
	5mC			5hmC
Primed	8.35922	8.54969	2.39659	6.87393	10.2331	7.80947
Late transition	67.0426	80.4607	68.365	3.39813	3.58145	3.3081
CpG 3
	5mC			5hmC
Primed	23.1709	7.52302	25.4228	3.93188	2.16974	0.521724
Late transition	65.6719	63.3003	86.7363	2.43431	-0.684529	1.36441

## Sheet: Fig 3c
	NS control			DNMT3A KD						DNMT3B KD
NANOG	0.14309	0.171409	0.171522	0.0462357	0.030694	0.0315138	0.0365807	0.0308025	0.038099	0.225201	0.194874	0.16469	0.194116	0.138376	0.122805
DNMT3L	0.0230422	0.0404959	0.0331814	0.0114819	0.0086671	0.00828076	0.0089647	0.0063482	0.00733373	0.0552195	0.0432795	0.0382344	0.0288013	0.0480729	0.0470623
TFCP2L1	0.0317948	0.0375717	0.0319086	0.00911898	0.00758986	0.00591684	0.0150709	0.0133727	0.0101328	0.0407687	0.0301835	0.0323988	0.031061	0.0369391	0.0316192
KLF4	0.0280847	0.0297131	0.0365118	0.012792	0.0137003	0.0111501	0.0135225	0.0101631	0.0123016	0.0345756	0.0384252	0.0276681	0.0330316	0.0272066	0.0316103

## Sheet: Fig 3d
NS control	DNMT3A KD	DNMT3B KD
155.71	93.343	102.632
123	104.936	111.152
123.793	103.679	106.263
142.301	123.374	110.663
116.32	93.971	102.632
	100.257	102.073
	94.111	107.94
	107.171	122.536
	123.793	98.371
	103.19	106.752

## Sheet: Fig 3e
NS control	3A3B KD
126.54	22.905
155.466	26.546
122.09	20.95
162.208	53.719
171.176	32.884
141.306	44.751
222.892	27.625

## Sheet: Fig 3f
	NS control			3A3B KD
NANOG	0.0615915	0.0566676	0.0522439	0.0188026	0.0168514	0.0173002
DNMT3L	0.033328	0.019101	0.022195	0.007661	n/a	0.004053
TFCP2L1	0.052824	0.036054	0.02154	0.043489	0.020433	0.030773
KLF4	0.009717	0.010061	0.010571	0.008907	0.008238	0.00667

## Sheet: Fig 3g
ctrl
2.1	4.1	3	0.8	2.9	1.4	6.6	2.2	1.3	1.6	6.2	3.2	7	3.8	5.7	7.8	n/a	3.9	2.7	0.8	3.2	3.4	1.7	n/a	4	11	1.3	9.7	5.4	5.6	7.1	8.2	12	6.3	5.2	0.8	29	5.6	4.9	7.9	4.4	6.1	2.9	n/a	1.2	1.9	1.4	2	0.9	0.7
[truncated: 292 more columns]

## Sheet: Fig 4b
Primed
0.3	0.2	0.3	0.2	0.4	11	21	13	0.2	0.4	0.1	0.4	0.2	0.1	11	11	n/a	14	3	3.4	9.8	12	11	n/a	0.3	0.8	1.2	36	0.3	0.2	0.6	0.3	0.7	0.1	0.5	0.4	0.5	0.3	0	0.6	0.3	0.3	0.4	n/a	6.5	6.2	6.1	6.9	7.8	7.1
[truncated: 349 more columns]

## Sheet: Fig 4c
	72h SUSD2-			72h SUSD2+			1W SUSD2-			1W SUSD2+			Late SUSD2-			Late SUSD2+
DNMT3L	0.00532132	0.00567192	0.00685413	0.00837389	0.0100166	0.00840763	0.00404775	0.00404775	n/a	n/a	0.00959248	0.0121897	0.000541383	0.000388746	0.000388109	0.0185021	0.0186846	0.0201601
	72h SUSD2-			72h SUSD2+			1W SUSD2-			1W SUSD2+			Late SUSD2-			Late SUSD2+
TFCP2L1	0.0208667	0.0189467	0.0208649	0.0186619	0.0203607	0.0206927	0.00183563	n/a	0.00154626	0.00504143		0.0139403	0.00199235	0.0016425	0.00168599	0.0100776	0.0110456	0.0100621
	72h SUSD2-			72h SUSD2+			1W SUSD2-			1W SUSD2+			Late SUSD2-			Late SUSD2+
NANOG	2.6505	2.92996	2.83874	3.03832	3.25115	2.67232	0.856492	0.95126	0.87545	1.29582	1.30684	1.22792	0.00319274	0.00240152	0.00270644	0.0484491	0.0414377	0.0530563
	72h SUSD2-			72h SUSD2+			1W SUSD2-			1W SUSD2+			Late SUSD2-			Late SUSD2+
KLF4	0.000520633	0.000514157	0.000522473	0.000348112	0.000341071	0.000270625	0.00242686	0.00242686	n/a	0.00609902	n/a	0.0174065	0.00185731	0.00209801	0.00221312	0.0140352	0.0120612	0.0119224
	72h SUSD2-			72h SUSD2+			1W SUSD2-			1W SUSD2+			Late SUSD2-			Late SUSD2+
DNMT3A	0.0246848	0.0328373	0.0256806	0.0232872	0.028693	n/a	0.0241803	n/a	0.0306919	0.0448833		0.0482896	0.00561123	0.0125595	0.00897632	0.0295933	0.0247961	n/a
	72h SUSD2-			72h SUSD2+			1W SUSD2-			1W SUSD2+			Late SUSD2-			Late SUSD2+
DNMT3B	0.0178012	0.0239369	0.0146795	0.0204205	0.0267593	0.0179839	0.00966258	0.00504028	0.00984345	0.00827499	0.0551139	0.0334427	0.00880459	0.0123987	0.0116123	0.0596789	0.124767	0.0451932

## Sheet: Fig 5b
H3K4me3 Bivalent Hypermethylated
	Primed		Early transition		Late Transition		Naive
COL11A1	6	5.27	2.25	1.98	2.75	1.23	2.75	0.85
DLX5	1.25	3.92	0.5	0.99	0.75	0.45	1	0.32
TRPC4	4.5	6.49	1.54	2.23	1.75	1.1	2	0.64
PITX1	0.75	1.09	0.25	0.33	0.175	0.14	0.25	0.17
SIM1	1.25	1.53	0.75	0.47	0.5	0.34	0.75	0.67
SLC17A9	16.35	16	4.31	3.14	5.97	3.76	6.44	4.07
H3K4me3 Bivalent Non-hypermethylated
	Primed		Early transition		Late Transition		Naive
LIN9	0.35	0.22	1.33	0.19	1.07	0.4	1.46	0.24
WTIP	2.61	1.15	3.63	1.37	3.05	4.39	1.03	6.44
DPP6	0.25	0.41	1.12	0.68	0.38	0.29	2.79	0.15

## Sheet: Fig 5c
H3K27me3 Bivalent Hypermethylated
	Primed		Early transition		Late Transition		Naive
COL11A1	6.87592	7.06711	20.0889	11.5724	19.5636	23.4911	13.0743	7.92909
DLX5	4.77248	5.52906	13.8282	7.98978	16.3802	15.0543	13.3396	9.08384
TRPC4	7.97785	10.7449	18.0487	16.0444	14.281	34.2951	16.7048	16.0918
PITX1	5.10588	3.94042	8.1861	7.99017	8.60581	5.07861	11.7906	3.56897
SIM1	8.6176	4.15812	11.3244	7.78887	11.3229	8.31877	11.6885	4.28022
SLC17A9	15.8036	12.6699	24.1865	16.2613	19.5813	28.221	17.1228	13.1328
H3K27me3 Bivalent Non-hypermethylated
	Primed		Early transition		Late Transition		Naive
LIN9	0.26	1.63	2.49	2.5	2.17	3.01	1.87	2.95
WTIP	0.82	2.11	2.67	3.31	3.15	3.63	2.61	2.93
DPP6	2.2	6.72	12.25	7.49	4.4	4.75	10.75	7.92909

[truncated: 18 more sheets: Fig 6c, Fig 6d, Supp Fig 1a, Supp Fig 1h, Supp Fig 5a, Supp Fig 5b, Supp Fig 5d, Supp Fig 5e, Supp Fig 5f, Supp Fig 5g, Supp Fig 6a, Supp Fig 6b, Supp Fig 6c, Supp Fig 6d, Supp Fig 6e, Supp Fig 7b, Supp Fig 8a, Supp Fig 8b]
